# Supplementary material for: Loss of Smad4 promotes aggressive lung cancer metastasis by de-repression of PAK3 via miRNA regulation
Source: Nat Commun. 2021 Aug 11;12:4853. doi: 10.1038/s41467-021-24898-9 (PMC8357888; doi:10.1038/s41467-021-24898-9)
Supplement: Supplementary file 4 — Supplementary Data 1 [file 41467_2021_24898_MOESM4_ESM.xlsx]

## Sheet: Sheet1
gene_id	FoldChange (SPK vs PK)	log2FoldChange	pValue	Regulation	Expression_pk1	Expression_pk2	Expression_pk3	Expression_spk1	Expression_spk2	Expression_spk3	Dbxref	product	TF_Family	GO_id	GO_term	pathway	pathway_description
0610007P14Rik	2.03344	1.02392	1.73e-07	Up	23.5425	24.8206	26.1251	55.6165	54.4221	52.7502	GeneID:58520,Genbank:XM_006516117.2,MGI:MGI:1915571	RIKEN cDNA 0610007P14 gene		GO:0006694,GO:0006696,GO:0008202,GO:0016020,GO:0016021,GO:0016126,GO:0030133,GO:0030674,GO:0005783,GO:0005789,GO:0006629	steroid biosynthetic process|ergosterol biosynthetic process|steroid metabolic process|membrane|integral component of membrane|sterol biosynthetic process|transport vesicle|protein binding, bridging|endoplasmic reticulum|endoplasmic reticulum membrane|lipid metabolic process
0610030E20Rik	0.35632	-1.48875	2.91e-14	Down	15.2589	17.4477	17.5645	5.93676	6.72034	6.3877	GeneID:68364,Genbank:XM_006506534.3,MGI:MGI:1915614	RIKEN cDNA 0610030E20 gene		GO:0003674,GO:0005575,GO:0008150	molecular_function|cellular_component|biological_process
0610040J01Rik	79.3934	6.31095	2.68e-100	Up	0.176941	0.331817	0.166085	19.1842	18.1002	18.4643	GeneID:76261,Genbank:XM_011240792.2,MGI:MGI:1923511	RIKEN cDNA 0610040J01 gene		GO:0030054,GO:0003674,GO:0005654,GO:0008150	cell junction|molecular_function|nucleoplasm|biological_process
1110008P14Rik	3.46132	1.79132	3.39e-12	Up	9.60418	12.6262	10.6863	44.1685	41.7938	37.6998	GeneID:73737,Genbank:NM_198001.2,MGI:MGI:1920987	RIKEN cDNA 1110008P14 gene		GO:0003674,GO:0005575,GO:0008150	molecular_function|cellular_component|biological_process
1110034G24Rik	0.373051	-1.42255	0.00434442	Down	0.661498	0.551393	0.618277	0.317763	0.164956	0.262903	GeneID:73747,Genbank:XM_011239801.2,MGI:MGI:1920997	RIKEN cDNA 1110034G24 gene		GO:0003674,GO:0005575,GO:0008150	molecular_function|cellular_component|biological_process
1110051M20Rik	2.42492	1.27793	3.34e-06	Up	0.411076	0.633065	0.711272	1.22309	1.99566	1.55628	GeneID:228356,Genbank:NM_001311144.1,MGI:MGI:1915079	RIKEN cDNA 1110051M20 gene		GO:0003674,GO:0008150	molecular_function|biological_process
1600002K03Rik	2.06321	1.04489	0.0194071	Up	2.94829	2.09382	2.02644	6.55048	6.67573	3.89815	GeneID:69770,Genbank:NM_027207.2,MGI:MGI:1917020	RIKEN cDNA 1600002K03 gene		GO:0008150,GO:0016020,GO:0016021,GO:0003674,GO:0005576,GO:0005737	biological_process|membrane|integral component of membrane|molecular_function|extracellular region|cytoplasm
1700001O22Rik	11.2889	3.49683	0.00866837	Up	0.0246773	0.0243086	0	0.0233807	0.382053	0.423172	GeneID:73598,Genbank:XM_011239200.2,MGI:MGI:1923631	RIKEN cDNA 1700001O22 gene		GO:0003674,GO:0005575,GO:0008150	molecular_function|cellular_component|biological_process
1700003F12Rik	0.311365	-1.68332	0.00457148	Down	1.52678	3.18206	1.88451	0.409015	0.316422	1.32023	GeneID:75480,Genbank:NM_029305.2,MGI:MGI:1922730	RIKEN cDNA 1700003F12 gene		GO:0003674,GO:0005575,GO:0008150	molecular_function|cellular_component|biological_process
1700007B14Rik	0	#NAME?	0.00353822	Down	0.0179982	0.194398	0.145357	0	0	0	GeneID:71831,Genbank:NM_001164235.1,MGI:MGI:1919081	RIKEN cDNA 1700007B14 gene		GO:0003674,GO:0005575,GO:0008150	molecular_function|cellular_component|biological_process
1700007G11Rik	Inf	Inf	0.0080221	Up	0	0	0	0.219612	0.187684	0.197632	GeneID:75784,Genbank:XM_006535280.3,MGI:MGI:1916571	RIKEN cDNA 1700007G11 gene		GO:0003674,GO:0005575,GO:0008150	molecular_function|cellular_component|biological_process
1700009N14Rik	Inf	Inf	0.000360193	Up	0	0	0	0.716412	0.400922	0.42659	GeneID:75471,Genbank:NM_001081095.1,MGI:MGI:1922721	RIKEN cDNA 1700009N14 gene		GO:0005737,GO:0006606,GO:0019904,GO:0000054,GO:0003924,GO:0005634	cytoplasm|protein import into nucleus|protein domain specific binding|ribosomal subunit export from nucleus|GTPase activity|nucleus	mmu03013,mmu03008,mmu05166,mmu05169	RNA transport|Ribosome biogenesis in eukaryotes|HTLV-I infection|Epstein-Barr virus infection
1700010I14Rik	23.8872	4.57816	5.32e-05	Up	0.0375519	0	0.0169484	0.43809	0.329728	0.367855	GeneID:66931,Genbank:XM_006523342.1,MGI:MGI:1914181	RIKEN cDNA 1700010I14 gene		GO:0003674,GO:0005575,GO:0008150	molecular_function|cellular_component|biological_process
1700020D05Rik	0.212153	-2.23682	0.035984	Down	0.486928	0.523365	1.13041	0.137668	0.183297	0.145402	GeneID:75555,Genbank:NM_023781.5,MGI:MGI:1922805	RIKEN cDNA 1700020D05 gene		GO:0003674,GO:0005575,GO:0008150	molecular_function|cellular_component|biological_process
1700024P16Rik	Inf	Inf	0.0066796	Up	0	0	0	0.00632834	0.0681701	0.0592582	GeneID:242594,Genbank:XM_017320219.1,MGI:MGI:2685466	RIKEN cDNA 1700024P16 gene		GO:0016020,GO:0033627,GO:0045121,GO:0050852,GO:0001772,GO:0003674,GO:0007165	membrane|cell adhesion mediated by integrin|membrane raft|T cell receptor signaling pathway|immunological synapse|molecular_function|signal transduction
1700028K03Rik	0	#NAME?	0.0222272	Down	0.120585	0.0301126	0.0826939	0	0	0	GeneID:76421,Genbank:NM_175241.1,MGI:MGI:1923671	RIKEN cDNA 1700028K03 gene		GO:0003674,GO:0005575,GO:0008150	molecular_function|cellular_component|biological_process
1700047I17Rik2	2.32445	1.21689	0.017649	Up	0.529522	0.530611	0.397636	1.37454	1.48503	0.534409	GeneID:100101807,Genbank:XM_006515319.3,MGI:MGI:3714351	RIKEN cDNA 1700047I17 gene 2		GO:0003674,GO:0005575,GO:0008150	molecular_function|cellular_component|biological_process
1700049G17Rik	0.269987	-1.88904	1.53e-11	Down	2.21595	2.26735	2.40003	0.758738	0.650678	0.672633	GeneID:73430,Genbank:NM_028538.1,MGI:MGI:1920680	RIKEN cDNA 1700049G17 gene		GO:0003700,GO:0005575,GO:0006355	DNA binding transcription factor activity|cellular_component|regulation of transcription, DNA-templated
1700057G04Rik	0.00966261	-6.69337	2.86e-08	Down	0.119805	0.0579166	0.214062	0	0	0	GeneID:78459,Genbank:XM_011242838.2,MGI:MGI:1925709	RIKEN cDNA 1700057G04 gene		GO:0017121,GO:0017128,GO:0005886,GO:0015914,GO:0016020	phospholipid scrambling|phospholipid scramblase activity|plasma membrane|phospholipid transport|membrane
1700061G19Rik	10.3294	3.36869	0.0111096	Up	0.0115501	0.0112462	0.0106764	0.162712	0.0754585	0.0797523	GeneID:78625,Genbank:XM_006525141.2,MGI:MGI:1925875	RIKEN cDNA 1700061G19 gene		GO:0003674,GO:0005575,GO:0008150	molecular_function|cellular_component|biological_process	mmu00061,mmu00071,mmu04920,mmu03320	Fatty acid biosynthesis|Fatty acid degradation|Adipocytokine signaling pathway|PPAR signaling pathway
1700066B19Rik	0.0806249	-3.63263	3.68e-05	Down	0.499382	0.411301	0.556674	0.0475931	0	0.0829596	GeneID:73449,Genbank:XM_006526290.3,MGI:MGI:1920699	RIKEN cDNA 1700066B19 gene		GO:0003674,GO:0005575,GO:0008150	molecular_function|cellular_component|biological_process
1700125H20Rik	317.966	8.31273	1.41e-23	Up	0	0	0	0.250934	0.225864	0.267044	GeneID:73634,Genbank:XM_006534343.3,MGI:MGI:1920884	RIKEN cDNA 1700125H20 gene		GO:0003674,GO:0005575,GO:0008150	molecular_function|cellular_component|biological_process
1810010H24Rik	0.295124	-1.76061	0.0065293	Down	0.853078	0.598383	0.555755	0.0796921	0.239345	0.230327	GeneID:69066,Genbank:XM_017314738.1,MGI:MGI:1916316	RIKEN cDNA 1810010H24 gene		GO:0003674,GO:0005575,GO:0008150	molecular_function|cellular_component|biological_process
1810011O10Rik	0.378791	-1.40053	7.48e-13	Down	49.1512	56.0311	53.2553	13.2562	24.8846	26.3665	GeneID:69068,Genbank:NM_026931.2,MGI:MGI:1916318	RIKEN cDNA 1810011O10 gene		GO:0043620,GO:0005634,GO:0045746,GO:1900020,GO:0005654,GO:0005730,GO:0005737,GO:0005829,GO:1901224,GO:0005886,GO:1902806,GO:0006915,GO:1903706,GO:0010739,GO:0016607,GO:0002264,GO:0034605,GO:0005112,GO:0043066,GO:0005622	regulation of DNA-templated transcription in response to stress|nucleus|negative regulation of Notch signaling pathway|positive regulation of protein kinase C activity|nucleoplasm|nucleolus|cytoplasm|cytosol|positive regulation of NIK/NF-kappaB signaling|plasma membrane|regulation of cell cycle G1/S phase transition|apoptotic process|regulation of hemopoiesis|positive regulation of protein kinase…
2010107G23Rik	0.224688	-2.154	1.41e-07	Down	2.19427	2.51315	2.27869	0.794631	0.848787	0.235601	GeneID:69894,Genbank:NM_027251.3,MGI:MGI:1917144	RIKEN cDNA 2010107G23 gene		GO:0016020,GO:0016021,GO:0005515,GO:0005575,GO:0008150	membrane|integral component of membrane|protein binding|cellular_component|biological_process
2010300C02Rik	0.328044	-1.60804	0.000649021	Down	0.427719	0.500858	0.469346	0.0799726	0.15452	0.239391	GeneID:72097,Genbank:NM_028096.1,MGI:MGI:1919347	RIKEN cDNA 2010300C02 gene		GO:0003674,GO:0005575,GO:0008150	molecular_function|cellular_component|biological_process
2200002D01Rik	0.271345	-1.8818	6.28e-23	Down	331.289	342.407	307.492	111.109	86.8345	91.8426	GeneID:72275,Genbank:NM_028179.1,MGI:MGI:1919525	RIKEN cDNA 2200002D01 gene		GO:0003674,GO:0005730,GO:0008150	molecular_function|nucleolus|biological_process
2210011C24Rik	4.02913	2.01047	2.15e-08	Up	5.27725	1.40925	1.73241	9.5711	14.1939	11.1837	GeneID:70134,Genbank:NM_001291292.1,MGI:MGI:1917384	RIKEN cDNA 2210011C24 gene		GO:0003674,GO:0005575,GO:0008150	molecular_function|cellular_component|biological_process
2210418O10Rik	0.13653	-2.87271	0.0135577	Down	0.130747	0.118264	0.156807	0.0355763	0.00850862	0.0181825	GeneID:100504263,Genbank:NM_001305137.1,MGI:MGI:1924208	predicted gene 2210418O10Rik		GO:0003674,GO:0005575,GO:0008150	molecular_function|cellular_component|biological_process
2310007B03Rik	98.65	6.62425	8.35e-38	Up	0.213298	0.398417	0.141191	31.7543	23.9227	21.1464	GeneID:71874,Genbank:XM_006529877.1,MGI:MGI:1919124	RIKEN cDNA 2310007B03 gene		GO:0003674,GO:0005575,GO:0008150	molecular_function|cellular_component|biological_process
2310011J03Rik	2.12328	1.08629	1.43e-06	Up	9.88229	7.89988	6.9386	21.6533	17.7618	17.1165	GeneID:66374,Genbank:NM_025521.3,MGI:MGI:1913624	RIKEN cDNA 2310011J03 gene		GO:0003674,GO:0005575,GO:0008150	molecular_function|cellular_component|biological_process
2310030G06Rik	2.03977	1.02841	9.25e-06	Up	8.36957	9.14653	7.48043	21.6578	16.3592	17.5296	GeneID:66952,Genbank:NM_025865.2,MGI:MGI:1914202	RIKEN cDNA 2310030G06 gene		GO:0003674,GO:0008150	molecular_function|biological_process
2410089E03Rik	2.55029	1.35066	2.41e-12	Up	2.74904	2.59075	2.49821	6.72731	7.43454	7.72972	GeneID:73692,Genbank:XM_011245335.1,MGI:MGI:1920942	RIKEN cDNA 2410089E03 gene		GO:0060976,GO:0003281,GO:1904491,GO:0003674,GO:0007507,GO:0016020,GO:0016021,GO:0021549,GO:0030030,GO:0035869,GO:0042733,GO:0042995,GO:0060021,GO:0001736,GO:0060271,GO:0001822,GO:0003279	coronary vasculature development|ventricular septum development|protein localization to ciliary transition zone|molecular_function|heart development|membrane|integral component of membrane|cerebellum development|cell projection organization|ciliary transition zone|embryonic digit morphogenesis|cell projection|roof of mouth development|establishment of planar polarity|cilium assembly|kidney develo…
2410124H12Rik	0	#NAME?	0.0145868	Down	0.421774	0.326863	0.311718	0	0	0	GeneID:76785,Genbank:NM_029740.1,MGI:MGI:1924035	RIKEN cDNA 2410124H12 gene		GO:0003674,GO:0005575,GO:0008150	molecular_function|cellular_component|biological_process
2610305D13Rik	4.15151	2.05364	0.0455937	Up	0.0898825	0.102653	0.0919496	0.0721582	0.530682	0.539771	GeneID:112422,Genbank:NM_145078.2,MGI:MGI:2148252	RIKEN cDNA 2610305D13 gene		GO:0005634,GO:0006355,GO:0008150,GO:0003674,GO:0003700,GO:0005575	nucleus|regulation of transcription, DNA-templated|biological_process|molecular_function|DNA binding transcription factor activity|cellular_component
2610318N02Rik	0.00610237	-7.35642	1e-31	Down	2.43691	3.12674	2.43134	0.0289641	0.0292009	0	GeneID:70458,Genbank:XM_006522540.1,MGI:MGI:1917708	RIKEN cDNA 2610318N02 gene		GO:0003674,GO:0005575,GO:0008150	molecular_function|cellular_component|biological_process
2610524H06Rik	2.44558	1.29018	0.000935668	Up	5.90946	7.52432	9.20217	12.9197	23.3476	24.0824	GeneID:330173,Genbank:NM_181075.3,MGI:MGI:2447819	RIKEN cDNA 2610524H06 gene		GO:0003674,GO:0005575,GO:0008150	molecular_function|cellular_component|biological_process
2610528A11Rik	0.0643604	-3.95768	0.00142059	Down	3.80994	24.9973	22.6569	0.321367	1.81575	1.67365	GeneID:70045,Genbank:NM_001206684.1,MGI:MGI:1917295	RIKEN cDNA 2610528A11 gene		GO:0005615,GO:0006935,GO:0008009,GO:0042742,GO:0048247,GO:0005125,GO:0005575,GO:0005576	extracellular space|chemotaxis|chemokine activity|defense response to bacterium|lymphocyte chemotaxis|cytokine activity|cellular_component|extracellular region
2610528J11Rik	Inf	Inf	1.44e-07	Up	0	0	0	5.6505	1.85393	2.88024	GeneID:66451,Genbank:XM_006503272.2,MGI:MGI:1913701	RIKEN cDNA 2610528J11 gene		GO:0016020,GO:0016021,GO:0003674,GO:0005768,GO:0005886	membrane|integral component of membrane|molecular_function|endosome|plasma membrane
2810408A11Rik	0.436394	-1.1963	3.36e-05	Down	2.5222	2.26636	2.57749	1.18474	1.20496	0.936345	GeneID:70419,Genbank:XM_006534171.3,MGI:MGI:1917669	RIKEN cDNA 2810408A11 gene		GO:0000164,GO:0004864,GO:0043666	protein phosphatase type 1 complex|protein phosphatase inhibitor activity|regulation of phosphoprotein phosphatase activity
2900026A02Rik	3.81979	1.93349	1.46e-24	Up	4.02068	2.89175	2.80819	15.0952	12.4631	12.9295	GeneID:243219,Genbank:XM_006534937.3,MGI:MGI:1920194	RIKEN cDNA 2900026A02 gene		GO:0003674,GO:0005575,GO:0008150	molecular_function|cellular_component|biological_process
3110043O21Rik	0.441919	-1.17814	9.77e-06	Down	16.9643	22.4024	25.4347	12.5769	9.03578	9.87399	GeneID:73205,Genbank:NM_001081343.1,MGI:MGI:1920455	RIKEN cDNA 3110043O21 gene		GO:0005634,GO:0005737,GO:0005764,GO:0005768,GO:0005776,GO:0031410,GO:0031965,GO:0006897,GO:0032045,GO:0034063,GO:0042995,GO:0043005,GO:0043204,GO:0044295,GO:0044304,GO:0000932,GO:0001933,GO:0005085,GO:0005515,GO:0005576,GO:0005615,GO:0006914,GO:0010494,GO:0010506,GO:0016239,GO:0017112,GO:0048675,GO:0017137,GO:0110053,GO:0030425,GO:1902774,GO:1903432,GO:1904425,GO:1990316,GO:2000785	nucleus|cytoplasm|lysosome|endosome|autophagosome|cytoplasmic vesicle|nuclear membrane|endocytosis|guanyl-nucleotide exchange factor complex|stress granule assembly|cell projection|neuron projection|perikaryon|axonal growth cone|main axon|P-body|negative regulation of protein phosphorylation|guanyl-nucleotide exchange factor activity|protein binding|extracellular region|extracellular space|autoph…
4921507P07Rik	0.126802	-2.97935	4.3e-17	Down	3.16522	2.59125	2.61567	0.729623	0.223414	0.283343	GeneID:70821,Genbank:XM_006506605.1,MGI:MGI:1918071	RIKEN cDNA 4921507P07 gene		GO:0005856,GO:0008150,GO:0003674,GO:0005737,GO:0005813	cytoskeleton|biological_process|molecular_function|cytoplasm|centrosome
4930427A07Rik	3.04914	1.6084	8.3e-13	Up	3.41921	3.11325	3.14169	8.64488	10.7789	12.3137	GeneID:104732,Genbank:NM_134041.3,MGI:MGI:2144738	RIKEN cDNA 4930427A07 gene		GO:0003674,GO:0005575,GO:0008150	molecular_function|cellular_component|biological_process
4930452B06Rik	0.202324	-2.30526	0.000221772	Down	0.377824	0.355276	0.619487	0.238635	0.026316	0.0138764	GeneID:74430,Genbank:XM_011244772.2,MGI:MGI:1926154	RIKEN cDNA 4930452B06 gene		GO:0003674,GO:0005575,GO:0008150	molecular_function|cellular_component|biological_process
4930486L24Rik	5.78915	2.53335	9.23e-05	Up	2.31775	0.539466	0.969344	11.8706	6.45712	5.45402	GeneID:214639,Genbank:NM_178098.2,MGI:MGI:1922258	RIKEN cDNA 4930486L24 gene		GO:0005764,GO:0006508,GO:0008234,GO:0030054,GO:0051603,GO:0004197,GO:0005576,GO:0005615	lysosome|proteolysis|cysteine-type peptidase activity|cell junction|proteolysis involved in cellular protein catabolic process|cysteine-type endopeptidase activity|extracellular region|extracellular space
4930503L19Rik	0.327129	-1.61207	5.21e-15	Down	12.7966	12.8595	13.6062	2.74085	5.45649	6.22235	GeneID:269033,Genbank:XM_006525964.3,MGI:MGI:1922045	RIKEN cDNA 4930503L19 gene		GO:0005576,GO:0008285	extracellular region|negative regulation of cell proliferation
4930523C07Rik	2.23642	1.16119	2.27e-08	Up	2.62019	2.09014	2.07097	6.43896	5.04166	5.3119	GeneID:67647,Genbank:XM_011238859.1,MGI:MGI:1914897	RIKEN cDNA 4930523C07 gene		GO:0003674,GO:0005575,GO:0008150	molecular_function|cellular_component|biological_process
4931406C07Rik	0.251399	-1.99195	3.12e-23	Down	21.3613	19.4737	21.5935	5.26808	5.83175	5.7221	GeneID:70984,Genbank:NM_001199484.1,MGI:MGI:1918234	RIKEN cDNA 4931406C07 gene		GO:0016604,GO:0016787,GO:0016788,GO:0046872,GO:0005634,GO:0005654,GO:0008270	nuclear body|hydrolase activity|hydrolase activity, acting on ester bonds|metal ion binding|nucleus|nucleoplasm|zinc ion binding
4933411K16Rik	5.4109	2.43587	0.00979712	Up	0	0.058181	0.166136	0.447581	0.729561	0.735224	GeneID:66765,Genbank:NM_025752.2,MGI:MGI:1914015	RIKEN cDNA 4933411K16 gene		GO:0003674,GO:0005575,GO:0008150	molecular_function|cellular_component|biological_process
5031414D18Rik	0.348712	-1.51989	0.0275328	Down	0.24912	0.556807	0.464653	0	0.314042	0.199636	GeneID:271221,Genbank:XM_006519070.2,MGI:MGI:2685590	RIKEN cDNA 5031414D18 gene		GO:0003674,GO:0005575,GO:0008150	molecular_function|cellular_component|biological_process
5330417C22Rik	0.0165797	-5.91444	2.58e-06	Down	0.32075	1.22001	1.07001	0.013963	0.0205953	0.0217913	GeneID:229722,Genbank:XM_006501412.2,MGI:MGI:1923930	RIKEN cDNA 5330417C22 gene		GO:0005770,GO:0005794,GO:0005802,GO:0005886,GO:0005887,GO:0006914,GO:0009267,GO:0016020,GO:0016021,GO:0044090,GO:2000786,GO:0000045,GO:0005764,GO:0005768	late endosome|Golgi apparatus|trans-Golgi network|plasma membrane|integral component of plasma membrane|autophagy|cellular response to starvation|membrane|integral component of membrane|positive regulation of vacuole organization|positive regulation of autophagosome assembly|autophagosome assembly|lysosome|endosome
5730409E04Rik	0.00938061	-6.7361	1.79e-16	Down	3.6008	2.12447	1.88031	0.0772053	0	0	GeneID:230757,Genbank:NM_001145950.1,MGI:MGI:3609248	RIKEN cDNA 5730409E04Rik gene		GO:0003674,GO:0005575,GO:0008150	molecular_function|cellular_component|biological_process
6030419C18Rik	57.7912	5.85278	2.62e-25	Up	0.0495501	0.168657	0.11831	5.06307	8.67535	8.57076	GeneID:319477,Genbank:NM_176921.3,MGI:MGI:2442108	RIKEN cDNA 6030419C18 gene		GO:0003674,GO:0005575,GO:0008150	molecular_function|cellular_component|biological_process
6430531B16Rik	0.033671	-4.89235	1.49e-05	Down	0.28189	0.552398	0.789262	0.0592921	0	0	GeneID:381933,Genbank:NM_001033465.2,MGI:MGI:2685939	RIKEN cDNA 6430531B16 gene		GO:0008150,GO:0031514,GO:0060285,GO:0003674,GO:0005575,GO:0005737	biological_process|motile cilium|cilium-dependent cell motility|molecular_function|cellular_component|cytoplasm
6430548M08Rik	27.1462	4.76268	4.5e-19	Up	0.00700722	0.0551175	0.0132606	0.868851	0.725716	0.783754	GeneID:234797,Genbank:NM_172286.4,MGI:MGI:2443793	RIKEN cDNA 6430548M08 gene		GO:0003674,GO:0005575,GO:0008150	molecular_function|cellular_component|biological_process
8030462N17Rik	0.478683	-1.06286	1.39e-07	Down	6.57825	6.76382	7.21677	3.37667	3.87884	3.4804	GeneID:212163,Genbank:XM_006526426.1,MGI:MGI:2444951	RIKEN cDNA 8030462N17 gene		GO:0003674,GO:0005575,GO:0008150	molecular_function|cellular_component|biological_process
8430408G22Rik	0.0355339	-4.81466	1.28e-05	Down	0.428822	0.961726	1.23862	0.111083	0	0	GeneID:213393,Genbank:NM_145980.2,MGI:MGI:1918730	RIKEN cDNA 8430408G22 gene		GO:0005739,GO:0005777,GO:0006914,GO:0010506,GO:0003674,GO:0005737	mitochondrion|peroxisome|autophagy|regulation of autophagy|molecular_function|cytoplasm
9030025P20Rik	3.6407	1.86422	0.000413809	Up	0.243647	0.0300502	0.153192	0.442174	1.02462	0.500849	GeneID:100041574,Genbank:XM_011246223.2,MGI:MGI:3583895	RIKEN cDNA 9030025P20 gene		GO:0003674,GO:0005575,GO:0008150	molecular_function|cellular_component|biological_process
9030617O03Rik	0.0044778	-7.803	3.57e-61	Down	4.56184	3.26866	3.29445	0.0495421	0	0	GeneID:217830,Genbank:XM_006515735.2,MGI:MGI:2444813	RIKEN cDNA 9030617O03 gene		GO:0016829,GO:0047820,GO:0005739,GO:0005759,GO:0006536	lyase activity|D-glutamate cyclase activity|mitochondrion|mitochondrial matrix|glutamate metabolic process
9130008F23Rik	0.491324	-1.02525	0.000108474	Down	9.95592	14.9914	14.3026	6.04568	6.78731	7.55851	GeneID:71583,Genbank:NM_027834.3,MGI:MGI:1918833	RIKEN cDNA 9130008F23 gene		GO:0003674,GO:0005575,GO:0008150	molecular_function|cellular_component|biological_process
9130019O22Rik	3.88154	1.95663	0.000183346	Up	0.159668	0.222466	0.147708	0.871278	0.686693	0.676393	GeneID:78921,Genbank:NM_030226.3,MGI:MGI:1926171	RIKEN cDNA 9130019O22 gene	zf-C2H2	GO:0003700,GO:0005634,GO:0006355	DNA binding transcription factor activity|nucleus|regulation of transcription, DNA-templated
9130401M01Rik	2.05521	1.03929	4.79e-07	Up	13.9462	15.1359	14.7832	27.5522	36.1633	35.9811	GeneID:75758,Genbank:NM_029418.4,MGI:MGI:1923008	RIKEN cDNA 9130401M01 gene		GO:0003674,GO:0005575,GO:0008150	molecular_function|cellular_component|biological_process
9230104L09Rik	0.10404	-3.2648	0.0195367	Down	0.228065	0.129225	0.133599	0.0157917	0	0.0485591	GeneID:77705,Genbank:XM_011239843.2,MGI:MGI:1924955	RIKEN cDNA 9230104L09 gene		GO:2000117,GO:0002020,GO:0004869,GO:0005615	negative regulation of cysteine-type endopeptidase activity|protease binding|cysteine-type endopeptidase inhibitor activity|extracellular space
9330159F19Rik	0	#NAME?	0.00016999	Down	0.0671718	0.0801982	0.130985	0	0	0	GeneID:212448,Genbank:XM_006512646.3,MGI:MGI:3036239	RIKEN cDNA 9330159F19 gene		GO:0003674,GO:0005575,GO:0008150	molecular_function|cellular_component|biological_process
9530077C05Rik	2.28734	1.19367	0.0242259	Up	0.119627	0.21643	0.194094	0.263515	0.483044	0.512449	GeneID:68283,Genbank:XM_006510570.3,MGI:MGI:1915533	RIKEN cDNA 9530077C05 gene		GO:0003674,GO:0005575,GO:0008150	molecular_function|cellular_component|biological_process
9830107B12Rik	0.160182	-2.64222	0.00886772	Down	0.125998	0.155697	0.29109	0.030374	0.0296283	0.0314522	GeneID:328829,Genbank:XM_017317514.1,MGI:MGI:3608415	RIKEN cDNA 9830107B12 gene		GO:0003674,GO:0005575,GO:0008150	molecular_function|cellular_component|biological_process
A3galt2	11.467	3.51942	0.0173941	Up	0.0195496	0	0	0.184996	0.0458426	0.0965032	GeneID:215493,Genbank:NM_001009819.2,MGI:MGI:2685279	alpha 1,3-galactosyltransferase 2 (isoglobotriaosylceramide synthase)		GO:0031982,GO:0005794,GO:0046872,GO:0005975,GO:0047276,GO:0006688,GO:0016020,GO:0016021,GO:0016740,GO:0016757,GO:0016758,GO:0030259,GO:0001962	vesicle|Golgi apparatus|metal ion binding|carbohydrate metabolic process|N-acetyllactosaminide 3-alpha-galactosyltransferase activity|glycosphingolipid biosynthetic process|membrane|integral component of membrane|transferase activity|transferase activity, transferring glycosyl groups|transferase activity, transferring hexosyl groups|lipid glycosylation|alpha-1,3-galactosyltransferase activity	mmu00603	Glycosphingolipid biosynthesis - globo and isoglobo series
A430033K04Rik	2.03917	1.02798	0.0103118	Up	0.846102	1.44141	1.68548	1.88572	3.33799	3.37749	GeneID:243308,Genbank:NM_183025.2,MGI:MGI:3583896	RIKEN cDNA A430033K04 gene	zf-C2H2	GO:0005634,GO:0043565,GO:0045892,GO:0003674,GO:0003700	nucleus|sequence-specific DNA binding|negative regulation of transcription, DNA-templated|molecular_function|DNA binding transcription factor activity
A630001G21Rik	4.87174	2.28444	0.00786495	Up	0.0751028	0.0369148	0.0511434	0.375513	0.279376	0.222446	GeneID:319997,Genbank:NM_177055.3,MGI:MGI:2443131	RIKEN cDNA A630001G21 gene		GO:0003674,GO:0005575,GO:0008150	molecular_function|cellular_component|biological_process
A630095E13Rik	14.1643	3.82419	3.99e-30	Up	0.601334	0.809547	1.17997	13.9281	12.4008	13.3652	GeneID:235973,Genbank:NM_001033325.2,MGI:MGI:3055869	RIKEN cDNA A630095E13 gene		GO:0005576,GO:0005615	extracellular region|extracellular space
A630095N17Rik	Inf	Inf	0.00458545	Up	0	0	0	0.270586	0.132103	0.212245	GeneID:381272,Genbank:XM_006496500.3,MGI:MGI:2686470	RIKEN cDNA A630095N17 gene		GO:0003674,GO:0005575,GO:0008150	molecular_function|cellular_component|biological_process
A830005F24Rik	5.32373	2.41244	0.03575	Up	0.261583	0.0362101	0	0.767328	0.273189	0.400018	GeneID:442803,Genbank:XM_001473764.3,MGI:MGI:3045249	RIKEN cDNA A830005F24 gene		GO:0003674,GO:0005575,GO:0008150	molecular_function|cellular_component|biological_process
A830010M20Rik	0.44176	-1.17866	3.28e-06	Down	1.63925	2.25352	1.90947	0.709664	1.10411	0.989514	GeneID:231570,Genbank:NM_001007574.2,MGI:MGI:2445097	RIKEN cDNA A830010M20 gene		GO:0003674,GO:0005575,GO:0008150	molecular_function|cellular_component|biological_process
AA414768	0.252637	-1.98486	1.13e-12	Down	9.14685	7.99108	6.74224	3.2711	1.68593	1.55069	GeneID:245350,Genbank:NM_001272033.1,MGI:MGI:3035137	expressed sequence AA414768
AA986860	2.31348	1.21006	6.06e-08	Up	6.85014	3.70658	3.34773	11.9378	11.035	10.9479	GeneID:212439,Genbank:XM_017319617.1,MGI:MGI:2138143	expressed sequence AA986860		GO:0005829,GO:0005886,GO:0008150,GO:0003674,GO:0005737	cytosol|plasma membrane|biological_process|molecular_function|cytoplasm
AI429214	4.50881	2.17275	0.0288437	Up	0.0860676	0.105252	0.0583856	0.597998	0.280721	0.341829	GeneID:621080,Genbank:NM_001039220.3,MGI:MGI:2142538	expressed sequence AI429214		GO:0003674,GO:0005575,GO:0008150	molecular_function|cellular_component|biological_process
AI467606	0.29276	-1.77221	3.39e-18	Down	31.9367	28.5347	26.7449	9.60181	8.26613	9.48608	GeneID:101602,Genbank:XM_006507162.3,MGI:MGI:2141979	expressed sequence AI467606		GO:0016020,GO:0016021,GO:0003674,GO:0005575,GO:0008150	membrane|integral component of membrane|molecular_function|cellular_component|biological_process
AI661453	6.76928	2.759	4.44e-08	Up	3.52211	3.95713	3.19473	34.5067	21.9507	20.4949	GeneID:224833,Genbank:NM_145489.2,MGI:MGI:2146908	expressed sequence AI661453		GO:0003674,GO:0005575,GO:0008150	molecular_function|cellular_component|biological_process
AU018091	2.65198	1.40707	0.00686952	Up	3.29949	3.89505	3.68442	15.1891	7.81538	7.7033	GeneID:245128,Genbank:XM_006539984.2,MGI:MGI:2142124	expressed sequence AU018091		GO:0097638,GO:1903352,GO:0000064,GO:0015181,GO:0015189	L-arginine import across plasma membrane|L-ornithine transmembrane transport|L-ornithine transmembrane transporter activity|arginine transmembrane transporter activity|L-lysine transmembrane transporter activity
AU021092	8.63913	3.11089	0.00592799	Up	0.0341883	0.0676321	0.0321141	0.680674	0.519427	0.204785	GeneID:239691,Genbank:XM_006522106.1,MGI:MGI:2146559	expressed sequence AU021092		GO:0016020,GO:0042803,GO:0005576,GO:0005829,GO:0008150	membrane|protein homodimerization activity|extracellular region|cytosol|biological_process
AW554918	0.392862	-1.34791	9.37e-09	Down	1.64634	1.92826	2.00132	0.613387	0.83575	0.928558	GeneID:225289,Genbank:XM_006525833.3,MGI:MGI:2147376	expressed sequence AW554918		GO:0003674,GO:0005575,GO:0008150	molecular_function|cellular_component|biological_process
Aacs	2.25385	1.17239	8.83e-10	Up	12.667	12.0871	11.3276	29.3804	27.8229	29.6427	GeneID:78894,Genbank:NM_030210.1,MGI:MGI:1926144	acetoacetyl-CoA synthetase		GO:0034201,GO:0005524,GO:0042493,GO:0005623,GO:0045471,GO:0005737,GO:0005829,GO:0006629,GO:0006631,GO:0007584,GO:0047760,GO:0008152,GO:0071333,GO:0010243,GO:0014070,GO:0016874,GO:0000166,GO:0030729,GO:0001889,GO:0032024,GO:0003824	response to oleic acid|ATP binding|response to drug|cell|response to ethanol|cytoplasm|cytosol|lipid metabolic process|fatty acid metabolic process|response to nutrient|butyrate-CoA ligase activity|metabolic process|cellular response to glucose stimulus|response to organonitrogen compound|response to organic cyclic compound|ligase activity|nucleotide binding|acetoacetate-CoA ligase activity|liver…	mmu00650,mmu00280	Butanoate metabolism|Valine, leucine and isoleucine degradation
Aadat	0	#NAME?	0.0217377	Down	0.201883	0.0221223	0.0412604	0	0	0	GeneID:23923,Genbank:XM_006509397.3,MGI:MGI:1345167	aminoadipate aminotransferase		GO:0006103,GO:0006536,GO:0008483,GO:0009058,GO:0016212,GO:0016740,GO:0019441,GO:0030170,GO:0042803,GO:0047536,GO:0070189,GO:0003824,GO:0005739	2-oxoglutarate metabolic process|glutamate metabolic process|transaminase activity|biosynthetic process|kynurenine-oxoglutarate transaminase activity|transferase activity|tryptophan catabolic process to kynurenine|pyridoxal phosphate binding|protein homodimerization activity|2-aminoadipate transaminase activity|kynurenine metabolic process|catalytic activity|mitochondrion	mmu00310,mmu00380	Lysine degradation|Tryptophan metabolism
Aaed1	0.458066	-1.12637	7.06e-08	Down	28.6976	32.1652	30.8646	21.5673	11.4393	11.809	GeneID:66129,Genbank:NM_025370.2,MGI:MGI:1913379	AhpC/TSA antioxidant enzyme domain containing 1		GO:0005575,GO:0016209,GO:0055114	cellular_component|antioxidant activity|oxidation-reduction process
Aak1	0.431857	-1.21138	8.21e-09	Down	2.62292	2.91046	3.0052	1.47518	1.42447	1.25422	GeneID:269774,Genbank:XM_006506191.1,MGI:MGI:1098687	AP2 associated kinase 1		GO:0050821,GO:0005634,GO:0071439,GO:0005737,GO:2000369,GO:0006468,GO:0030100,GO:0031252,GO:0032880,GO:0035612,GO:0043195,GO:0045747,GO:0004674,GO:0046777,GO:0005112	protein stabilization|nucleus|clathrin complex|cytoplasm|regulation of clathrin-dependent endocytosis|protein phosphorylation|regulation of endocytosis|cell leading edge|regulation of protein localization|AP-2 adaptor complex binding|terminal bouton|positive regulation of Notch signaling pathway|protein serine/threonine kinase activity|protein autophosphorylation|Notch binding
Aass	0	#NAME?	7.13e-40	Down	2.79569	4.32582	4.13437	0	0	0	GeneID:30956,Genbank:NM_013930.4,MGI:MGI:1353573	aminoadipate-semialdehyde synthase		GO:0005739,GO:0006091,GO:0008152,GO:0016491,GO:0019477,GO:0019878,GO:0043231,GO:0047130,GO:0047131,GO:0003824,GO:0055114,GO:0004753,GO:0005737	mitochondrion|generation of precursor metabolites and energy|metabolic process|oxidoreductase activity|L-lysine catabolic process|lysine biosynthetic process via aminoadipic acid|intracellular membrane-bounded organelle|saccharopine dehydrogenase (NADP+, L-lysine-forming) activity|saccharopine dehydrogenase (NAD+, L-glutamate-forming) activity|catalytic activity|oxidation-reduction process|saccha…	mmu00310	Lysine degradation
Aatk	15.4686	3.95127	0.000618829	Up	0.0247218	0.0162535	0	0.0702765	0.230208	0.348053	GeneID:11302,Genbank:XM_006531991.2,MGI:MGI:1197518	apoptosis-associated tyrosine kinase		GO:0051402,GO:0030517,GO:0004713,GO:0055037,GO:0005515,GO:0032482,GO:0005524,GO:0005737,GO:0005783,GO:0006468,GO:0006915,GO:0038083,GO:0007420,GO:0016020,GO:0042995,GO:0016021,GO:0044295,GO:0016301,GO:0000166,GO:0046777,GO:0016310,GO:0004672,GO:0048471,GO:0016740,GO:0004674	neuron apoptotic process|negative regulation of axon extension|protein tyrosine kinase activity|recycling endosome|protein binding|Rab protein signal transduction|ATP binding|cytoplasm|endoplasmic reticulum|protein phosphorylation|apoptotic process|peptidyl-tyrosine autophosphorylation|brain development|membrane|cell projection|integral component of membrane|axonal growth cone|kinase activity|nuc…
Abca12	10.5478	3.39887	0.0462087	Up	0.0682928	0.0429256	0.0622048	1.59312	0.295921	0.381152	GeneID:74591,Genbank:NM_175210.3,MGI:MGI:2676312	ATP-binding cassette, sub-family A (ABC1), member 12		GO:0055088,GO:0034191,GO:0005737,GO:0061436,GO:0035627,GO:0005743,GO:0072659,GO:0042626,GO:0005829,GO:0097209,GO:0005886,GO:0006869,GO:0010875,GO:0043129,GO:2000010,GO:0043231,GO:0030216,GO:0045055,GO:0031424,GO:0005102,GO:0048286,GO:0032940,GO:0005319,GO:0033700,GO:0005515	lipid homeostasis|apolipoprotein A-I receptor binding|cytoplasm|establishment of skin barrier|ceramide transport|mitochondrial inner membrane|protein localization to plasma membrane|ATPase activity, coupled to transmembrane movement of substances|cytosol|epidermal lamellar body|plasma membrane|lipid transport|positive regulation of cholesterol efflux|surfactant homeostasis|positive regulation of …	mmu02010	ABC transporters
Abca5	0.293927	-1.76647	2.79e-17	Down	5.66571	6.34081	6.53229	2.0673	1.86577	2.04774	GeneID:217265,Genbank:NM_147219.2,MGI:MGI:2386607	ATP-binding cassette, sub-family A (ABC1), member 5		GO:0043691,GO:0005768,GO:0055085,GO:0005770,GO:0005794,GO:0006869,GO:0010745,GO:0016020,GO:0016021,GO:0016887,GO:0030301,GO:0033344,GO:0034375,GO:0000166,GO:0042626,GO:0005524,GO:0043231,GO:0005764	reverse cholesterol transport|endosome|transmembrane transport|late endosome|Golgi apparatus|lipid transport|negative regulation of macrophage derived foam cell differentiation|membrane|integral component of membrane|ATPase activity|cholesterol transport|cholesterol efflux|high-density lipoprotein particle remodeling|nucleotide binding|ATPase activity, coupled to transmembrane movement of substan…	mmu02010	ABC transporters
Abca6	0.0253665	-5.30093	0.00242125	Down	0.0617883	0.0665029	0.0306036	0	0	0.00558382	GeneID:76184,Genbank:XM_006534413.1,MGI:MGI:1923434	ATP-binding cassette, sub-family A (ABC1), member 6		GO:0006869,GO:0016020,GO:0016021,GO:0016887,GO:0042626,GO:0043231,GO:0055085,GO:0000166,GO:0005524,GO:0005654	lipid transport|membrane|integral component of membrane|ATPase activity|ATPase activity, coupled to transmembrane movement of substances|intracellular membrane-bounded organelle|transmembrane transport|nucleotide binding|ATP binding|nucleoplasm	mmu02010	ABC transporters
Abca8b	0.011526	-6.43896	6.78e-09	Down	0.277404	0.667751	0.668482	0.00552793	0.00535353	0.011417	GeneID:27404,Genbank:XM_006533462.3,MGI:MGI:1351668	ATP-binding cassette, sub-family A (ABC1), member 8b		GO:0005743,GO:0005886,GO:0006810,GO:0006869,GO:0016020,GO:0016021,GO:0016887,GO:0042626,GO:0043231,GO:0055085,GO:0000166,GO:0005524	mitochondrial inner membrane|plasma membrane|transport|lipid transport|membrane|integral component of membrane|ATPase activity|ATPase activity, coupled to transmembrane movement of substances|intracellular membrane-bounded organelle|transmembrane transport|nucleotide binding|ATP binding	mmu02010	ABC transporters
Abcb11	0.174489	-2.5188	0.0432898	Down	0.176354	0.0527151	0.0613851	0.0128602	0.0125705	0	GeneID:27413,Genbank:XM_006499669.3,MGI:MGI:1351619	ATP-binding cassette, sub-family B (MDR/TAP), member 11		GO:0042493,GO:0005794,GO:0042626,GO:0005886,GO:0015126,GO:0015238,GO:0015721,GO:0015722,GO:0045177,GO:0046581,GO:0016020,GO:0046618,GO:0016021,GO:0055085,GO:0000139,GO:0016324,GO:0000166,GO:0016887,GO:0005524	response to drug|Golgi apparatus|ATPase activity, coupled to transmembrane movement of substances|plasma membrane|canalicular bile acid transmembrane transporter activity|drug transmembrane transporter activity|bile acid and bile salt transport|canalicular bile acid transport|apical part of cell|intercellular canaliculus|membrane|drug export|integral component of membrane|transmembrane transport|…	mmu02010,mmu04976,mmu04979,mmu01522	ABC transporters|Bile secretion|Cholesterol metabolism|Endocrine resistance
Abcb1a	0.0379636	-4.71924	5.04e-107	Down	36.2395	32.4836	32.5713	2.54374	1.00449	0.952209	GeneID:18671,Genbank:XM_006503555.3,MGI:MGI:97570	ATP-binding cassette, sub-family B (MDR/TAP), member 1A		GO:0016020,GO:0016021,GO:0016324,GO:0016787,GO:0016887,GO:0050892,GO:0031526,GO:0055085,GO:0033231,GO:0035633,GO:0060548,GO:0060856,GO:0072089,GO:0090554,GO:0090555,GO:0000086,GO:0000166,GO:0005524,GO:0005886,GO:0006855,GO:0008559,GO:0009914,GO:0009986,GO:0015893,GO:0042623,GO:0042626,GO:0043215,GO:0045177,GO:0045332,GO:0099038,GO:0046581,GO:0046618,GO:0099040,GO:0047484,GO:1901529,GO:1904478,GO:…	membrane|integral component of membrane|apical plasma membrane|hydrolase activity|ATPase activity|intestinal absorption|brush border membrane|transmembrane transport|carbohydrate export|maintenance of permeability of blood-brain barrier|negative regulation of cell death|establishment of blood-brain barrier|stem cell proliferation|phosphatidylcholine-translocating ATPase activity|phosphatidylethan…	mmu02010,mmu04976,mmu05206,mmu05226	ABC transporters|Bile secretion|MicroRNAs in cancer|Gastric cancer
Abcb4	0.103179	-3.27677	0.000318551	Down	0.305531	0.205903	0.271903	0.0200756	0.0198724	0.0419716	GeneID:18670,Genbank:XM_006503552.1,MGI:MGI:97569	ATP-binding cassette, sub-family B (MDR/TAP), member 4		GO:1903413,GO:0042626,GO:0016021,GO:0005654,GO:2001140,GO:0045332,GO:0005737,GO:0046581,GO:0016324,GO:0005829,GO:0055085,GO:0005886,GO:0005925,GO:0016787,GO:0006855,GO:0016887,GO:0006869,GO:0055088,GO:0031410,GO:0008525,GO:0061092,GO:0032376,GO:0008559,GO:0000139,GO:0090554,GO:0032782,GO:0015629,GO:0000166,GO:1901557,GO:0016020,GO:0005524	cellular response to bile acid|ATPase activity, coupled to transmembrane movement of substances|integral component of membrane|nucleoplasm|positive regulation of phospholipid transport|phospholipid translocation|cytoplasm|intercellular canaliculus|apical plasma membrane|cytosol|transmembrane transport|plasma membrane|focal adhesion|hydrolase activity|drug transmembrane transport|ATPase activity|l…	mmu02010,mmu04976	ABC transporters|Bile secretion
Abcb9	0.448491	-1.15685	0.0384889	Down	0.248877	0.379969	0.407848	0.365566	0.114064	0.0495853	GeneID:56325,Genbank:NM_019875.2,MGI:MGI:1861729	ATP-binding cassette, sub-family B (MDR/TAP), member 9		GO:0042803,GO:0005765,GO:0043231,GO:0005789,GO:0055085,GO:0015031,GO:0015440,GO:0015833,GO:0016020,GO:0016021,GO:0016887,GO:0022857,GO:0030176,GO:0000166,GO:0042626,GO:0005524,GO:0005764	protein homodimerization activity|lysosomal membrane|intracellular membrane-bounded organelle|endoplasmic reticulum membrane|transmembrane transport|protein transport|peptide-transporting ATPase activity|peptide transport|membrane|integral component of membrane|ATPase activity|transmembrane transporter activity|integral component of endoplasmic reticulum membrane|nucleotide binding|ATPase activit…	mmu02010,mmu04142	ABC transporters|Lysosome
Abcc2	0.00212188	-8.88044	1.66e-75	Down	2.58559	2.77585	2.79068	0.0214347	0	0	GeneID:12780,Genbank:NM_013806.2,MGI:MGI:1352447	ATP-binding cassette, sub-family C (CFTR/MRP), member 2		GO:0031526,GO:0009986,GO:0032870,GO:0015694,GO:0042493,GO:0015722,GO:0015732,GO:0016020,GO:0042626,GO:0016324,GO:0043627,GO:0046581,GO:0055085,GO:0016999,GO:0005515,GO:0070327,GO:0019904,GO:0005887,GO:1901086,GO:0030644,GO:0006855	brush border membrane|cell surface|cellular response to hormone stimulus|mercury ion transport|response to drug|canalicular bile acid transport|prostaglandin transport|membrane|ATPase activity, coupled to transmembrane movement of substances|apical plasma membrane|response to estrogen|intercellular canaliculus|transmembrane transport|antibiotic metabolic process|protein binding|thyroid hormone tr…	mmu02010,mmu04976,mmu01524,mmu01523	ABC transporters|Bile secretion|Platinum drug resistance|Antifolate resistance
Abcc4	0.288895	-1.79138	2.13e-19	Down	25.0986	18.5186	19.1265	7.29443	6.19739	6.01121	GeneID:239273,Genbank:NM_001163676.1,MGI:MGI:2443111	ATP-binding cassette, sub-family C (CFTR/MRP), member 4		GO:0060271,GO:0005887,GO:0005929,GO:0006855,GO:0015132,GO:0015238,GO:0016020,GO:0016323,GO:0031088,GO:0032310,GO:0042626,GO:0005886,GO:0048661,GO:0055085	cilium assembly|integral component of plasma membrane|cilium|drug transmembrane transport|prostaglandin transmembrane transporter activity|drug transmembrane transporter activity|membrane|basolateral plasma membrane|platelet dense granule membrane|prostaglandin secretion|ATPase activity, coupled to transmembrane movement of substances|plasma membrane|positive regulation of smooth muscle cell prol…	mmu02010,mmu04024,mmu04976,mmu01523	ABC transporters|cAMP signaling pathway|Bile secretion|Antifolate resistance
Abcc5	0.318092	-1.65248	1.11e-17	Down	16.3808	12.444	12.4769	5.27334	4.4269	4.47958	GeneID:27416,Genbank:NM_013790.2,MGI:MGI:1351644	ATP-binding cassette, sub-family C (CFTR/MRP), member 5		GO:0008514,GO:0015711,GO:0016020,GO:0016021,GO:0016887,GO:0042626,GO:0048471,GO:0055085,GO:0000166,GO:0005524,GO:0005887	organic anion transmembrane transporter activity|organic anion transport|membrane|integral component of membrane|ATPase activity|ATPase activity, coupled to transmembrane movement of substances|perinuclear region of cytoplasm|transmembrane transport|nucleotide binding|ATP binding|integral component of plasma membrane	mmu02010,mmu01523	ABC transporters|Antifolate resistance
Abcc8	0.0864693	-3.53167	0.0230613	Down	0.0391982	0.0953843	0.129718	0.0182968	0	0	GeneID:20927,Genbank:XM_006540749.1,MGI:MGI:1352629	ATP-binding cassette, sub-family C (CFTR/MRP), member 8		GO:0007613,GO:0008076,GO:0008282,GO:0008542,GO:0009268,GO:0010043,GO:0050768,GO:0010989,GO:0055085,GO:0016020,GO:0060253,GO:0016525,GO:0061045,GO:0061855,GO:0071310,GO:1900721,GO:1903818,GO:1905075,GO:1905604,GO:0001678,GO:0005267,GO:0005524,GO:0005739,GO:0005886,GO:0005887,GO:0006813,GO:0019905,GO:0030672,GO:0032760,GO:0042383,GO:0042493,GO:0042626,GO:0043268,GO:0044325,GO:0046676	memory|voltage-gated potassium channel complex|inward rectifying potassium channel|visual learning|response to pH|response to zinc ion|negative regulation of neurogenesis|negative regulation of low-density lipoprotein particle clearance|transmembrane transport|membrane|negative regulation of glial cell proliferation|negative regulation of angiogenesis|negative regulation of wound healing|negative…	mmu02010,mmu04911,mmu04930	ABC transporters|Insulin secretion|Type II diabetes mellitus
Abcd3	0.376392	-1.40969	1.97e-14	Down	43.8708	42.521	43.1709	15.3089	19.7142	18.755	GeneID:19299,Genbank:XM_006501152.2,MGI:MGI:1349216	ATP-binding cassette, sub-family D (ALD), member 3		GO:0016020,GO:0005524,GO:0016021,GO:0005739,GO:0016887,GO:0005743,GO:0005777,GO:0005778,GO:0042626,GO:0042760,GO:0005782,GO:0042803,GO:0006633,GO:0043231,GO:0006635,GO:0000166,GO:0043621,GO:0007031,GO:0005324,GO:0055085,GO:0015910,GO:0005515	membrane|ATP binding|integral component of membrane|mitochondrion|ATPase activity|mitochondrial inner membrane|peroxisome|peroxisomal membrane|ATPase activity, coupled to transmembrane movement of substances|very long-chain fatty acid catabolic process|peroxisomal matrix|protein homodimerization activity|fatty acid biosynthetic process|intracellular membrane-bounded organelle|fatty acid beta-oxid…	mmu02010,mmu04146	ABC transporters|Peroxisome
Abcf2	2.67983	1.42214	7.09e-15	Up	21.1401	19.076	18.6984	57.0702	54.2367	57.7806	GeneID:27407,Genbank:NM_001190443.1,MGI:MGI:1351657	ATP-binding cassette, sub-family F (GCN20), member 2		GO:0008150,GO:0016887,GO:0000166,GO:0005524,GO:0005739	biological_process|ATPase activity|nucleotide binding|ATP binding|mitochondrion
Abcg2	0.368901	-1.4387	2.45e-09	Down	28.7647	19.9091	20.1311	9.08641	9.08196	9.83111	GeneID:26357,Genbank:XM_011241362.1,MGI:MGI:1347061	ATP-binding cassette, sub-family G (WHITE), member 2		GO:0046618,GO:0016887,GO:0005739,GO:0046983,GO:0017127,GO:0005886,GO:0055085,GO:0019389,GO:0006855,GO:0008092,GO:0008559,GO:0015238,GO:0033344,GO:0015747,GO:0060136,GO:0042626,GO:0015893,GO:1904479,GO:0042802,GO:0016020,GO:0042803,GO:0016021,GO:0000166,GO:0043235,GO:0016324,GO:0005524,GO:0046415,GO:0005634	drug export|ATPase activity|mitochondrion|protein dimerization activity|cholesterol transporter activity|plasma membrane|transmembrane transport|glucuronoside metabolic process|drug transmembrane transport|cytoskeletal protein binding|xenobiotic transmembrane transporting ATPase activity|drug transmembrane transporter activity|cholesterol efflux|urate transport|embryonic process involved in femal…	mmu02010,mmu04976,mmu01523	ABC transporters|Bile secretion|Antifolate resistance
Abhd11	2.26214	1.17769	6.13e-09	Up	10.5221	11.0519	9.83748	26.1416	23.4651	27.2742	GeneID:68758,Genbank:NM_001190437.1,MGI:MGI:1916008	abhydrolase domain containing 11		GO:0008152,GO:0016787,GO:0003824,GO:0005739	metabolic process|hydrolase activity|catalytic activity|mitochondrion
Abhd17a	2.33407	1.22285	1.75e-09	Up	14.9997	13.5678	13.1461	36.9409	32.0174	34.136	GeneID:216169,Genbank:NM_145421.2,MGI:MGI:106388	abhydrolase domain containing 17A		GO:0008474,GO:0010008,GO:0014069,GO:0016787,GO:0018345,GO:0055038,GO:0072657,GO:1902817,GO:1905668,GO:0002084,GO:0005576,GO:0005886	palmitoyl-(protein) hydrolase activity|endosome membrane|postsynaptic density|hydrolase activity|protein palmitoylation|recycling endosome membrane|protein localization to membrane|negative regulation of protein localization to microtubule|positive regulation of protein localization to endosome|protein depalmitoylation|extracellular region|plasma membrane
Abhd18	0.36356	-1.45974	0.00113076	Down	0.563036	0.845506	0.70685	0.197629	0.258958	0.372502	GeneID:269423,Genbank:XM_017319591.1,MGI:MGI:1915468	abhydrolase domain containing 18		GO:0008150,GO:0003674,GO:0005575,GO:0005576	biological_process|molecular_function|cellular_component|extracellular region
Abhd2	0.235584	-2.08569	6.81e-26	Down	106.051	83.4686	83.5957	29.0198	19.6513	19.5949	GeneID:54608,Genbank:NM_018811.6,MGI:MGI:1914344	abhydrolase domain containing 2		GO:0047372,GO:0036126,GO:0006629,GO:0048240,GO:0007340,GO:0042562,GO:0009611,GO:0051792,GO:0016020,GO:0016021,GO:0016042,GO:0016298,GO:0043401,GO:0016787,GO:0051793,GO:0016788,GO:0052689,GO:0044255,GO:0030336,GO:0097524,GO:0046464,GO:0031410,GO:0001669,GO:0032570,GO:0003707,GO:0034338,GO:0005886	acylglycerol lipase activity|sperm flagellum|lipid metabolic process|sperm capacitation|acrosome reaction|hormone binding|response to wounding|medium-chain fatty acid biosynthetic process|membrane|integral component of membrane|lipid catabolic process|lipase activity|steroid hormone mediated signaling pathway|hydrolase activity|medium-chain fatty acid catabolic process|hydrolase activity, acting …
Abhd4	0.298773	-1.74288	1.47e-17	Down	17.1877	20.7799	20.627	6.77094	5.93236	6.34094	GeneID:105501,Genbank:NM_001205181.1,MGI:MGI:1915938	abhydrolase domain containing 4		GO:0016787,GO:0052689,GO:0055088,GO:0070291,GO:0004622,GO:0006629,GO:0016042	hydrolase activity|carboxylic ester hydrolase activity|lipid homeostasis|N-acylethanolamine metabolic process|lysophospholipase activity|lipid metabolic process|lipid catabolic process
Abi3	0.0306534	-5.02781	7.99e-12	Down	0.756093	0.447173	0.383439	0.00533616	0.0370508	0.0223734	GeneID:66610,Genbank:NM_001163464.1,MGI:MGI:1913860	ABI gene family, member 3		GO:0030027,GO:0030334,GO:0042802,GO:0005622,GO:0005737,GO:0018108	lamellipodium|regulation of cell migration|identical protein binding|intracellular|cytoplasm|peptidyl-tyrosine phosphorylation
Ablim1	13.4723	3.75192	2.3e-57	Up	2.76685	0.818035	0.837545	17.2642	22.1088	21.7068	GeneID:226251,Genbank:NM_001290813.1,MGI:MGI:1194500	actin-binding LIM protein 1		GO:0051015,GO:0005515,GO:0060271,GO:0005737,GO:0005856,GO:0007010,GO:0007411,GO:0014069,GO:0015629,GO:0030027,GO:0030032,GO:0001725,GO:0045944,GO:0046872,GO:0003779	actin filament binding|protein binding|cilium assembly|cytoplasm|cytoskeleton|cytoskeleton organization|axon guidance|postsynaptic density|actin cytoskeleton|lamellipodium|lamellipodium assembly|stress fiber|positive regulation of transcription by RNA polymerase II|metal ion binding|actin binding	mmu04360	Axon guidance
Abracl	2.12679	1.08868	3.44e-08	Up	29.1393	23.4405	24.3015	51.4983	62.6731	63.1352	GeneID:73112,Genbank:NM_028440.1,MGI:MGI:1920362	ABRA C-terminal like		GO:0008150,GO:0015629,GO:0032970,GO:1902531,GO:0003674,GO:0003779,GO:0005575	biological_process|actin cytoskeleton|regulation of actin filament-based process|regulation of intracellular signal transduction|molecular_function|actin binding|cellular_component
Abtb1	0.285663	-1.80761	1.44e-10	Down	4.80231	6.56651	6.51084	2.45372	1.80133	1.24341	GeneID:80283,Genbank:XM_006506791.3,MGI:MGI:1933148	ankyrin repeat and BTB (POZ) domain containing 1		GO:0005829,GO:0005886,GO:0006412,GO:0006414,GO:0006511,GO:0006950,GO:0019005,GO:0030162,GO:0031625,GO:0043161,GO:0003746,GO:0005730,GO:0005737	cytosol|plasma membrane|translation|translational elongation|ubiquitin-dependent protein catabolic process|response to stress|SCF ubiquitin ligase complex|regulation of proteolysis|ubiquitin protein ligase binding|proteasome-mediated ubiquitin-dependent protein catabolic process|translation elongation factor activity|nucleolus|cytoplasm
Abtb2	4.3977	2.13675	2.61e-19	Up	1.43893	1.44275	1.64593	8.34403	7.26959	6.68613	GeneID:99382,Genbank:NM_178890.3,MGI:MGI:2139365	ankyrin repeat and BTB (POZ) domain containing 2		GO:0005829,GO:0006511,GO:0006950,GO:0019005,GO:0022008,GO:0030162,GO:0031625,GO:0043161,GO:0046982,GO:0097237,GO:0005634,GO:0005654,GO:0005737	cytosol|ubiquitin-dependent protein catabolic process|response to stress|SCF ubiquitin ligase complex|neurogenesis|regulation of proteolysis|ubiquitin protein ligase binding|proteasome-mediated ubiquitin-dependent protein catabolic process|protein heterodimerization activity|cellular response to toxic substance|nucleus|nucleoplasm|cytoplasm
Acaa1b	0.247843	-2.0125	4.5e-09	Down	2.12717	2.26888	2.61496	0.84401	0.599447	0.778473	GeneID:235674,Genbank:NM_146230.3,MGI:MGI:3605455	acetyl-Coenzyme A acyltransferase 1B		GO:0005739,GO:0005777,GO:0006629,GO:0006631,GO:0006635,GO:0008152,GO:0010124,GO:0016740,GO:0016746,GO:0016747,GO:0003824,GO:0003988	mitochondrion|peroxisome|lipid metabolic process|fatty acid metabolic process|fatty acid beta-oxidation|metabolic process|phenylacetate catabolic process|transferase activity|transferase activity, transferring acyl groups|transferase activity, transferring acyl groups other than amino-acyl groups|catalytic activity|acetyl-CoA C-acyltransferase activity	mmu00071,mmu00592,mmu01040,mmu00280,mmu04146,mmu03320	Fatty acid degradation|alpha-Linolenic acid metabolism|Biosynthesis of unsaturated fatty acids|Valine, leucine and isoleucine degradation|Peroxisome|PPAR signaling pathway
Acaa2	0.366007	-1.45006	1.89e-12	Down	33.262	30.4987	28.5643	14.212	12.0916	10.7271	GeneID:52538,Genbank:NM_177470.3,MGI:MGI:1098623	acetyl-Coenzyme A acyltransferase 2 (mitochondrial 3-oxoacyl-Coenzyme A thiolase)		GO:0016747,GO:0005739,GO:0071456,GO:1901029,GO:0005743,GO:0005759,GO:0006084,GO:0006629,GO:1902109,GO:0006631,GO:0006635,GO:0008152,GO:0003824,GO:0016740,GO:0003988,GO:0016746	transferase activity, transferring acyl groups other than amino-acyl groups|mitochondrion|cellular response to hypoxia|negative regulation of mitochondrial outer membrane permeabilization involved in apoptotic signaling pathway|mitochondrial inner membrane|mitochondrial matrix|acetyl-CoA metabolic process|lipid metabolic process|negative regulation of mitochondrial membrane permeability involved …	mmu00062,mmu00071,mmu00280	Fatty acid elongation|Fatty acid degradation|Valine, leucine and isoleucine degradation
Acacb	8.65273	3.11316	5.02e-11	Up	0.0277811	0.0270173	0.0787322	0.458158	0.496728	0.353291	GeneID:100705,Genbank:XM_006530111.3,MGI:MGI:2140940	acetyl-Coenzyme A carboxylase beta		GO:0042802,GO:0009374,GO:0003989,GO:0043086,GO:0010629,GO:0046322,GO:0010884,GO:0004075,GO:0046872,GO:0005524,GO:0005634,GO:0005739,GO:0010906,GO:0050995,GO:0014070,GO:0006084,GO:0051289,GO:0016020,GO:0006629,GO:0060421,GO:0016874,GO:0006631,GO:0000166,GO:0097009,GO:0031667,GO:0006633,GO:0003824,GO:2001295,GO:0031999,GO:0008152	identical protein binding|biotin binding|acetyl-CoA carboxylase activity|negative regulation of catalytic activity|negative regulation of gene expression|negative regulation of fatty acid oxidation|positive regulation of lipid storage|biotin carboxylase activity|metal ion binding|ATP binding|nucleus|mitochondrion|regulation of glucose metabolic process|negative regulation of lipid catabolic proce…	mmu00620,mmu00640,mmu00061,mmu04152,mmu04910,mmu04922,mmu04920,mmu04931	Pyruvate metabolism|Propanoate metabolism|Fatty acid biosynthesis|AMPK signaling pathway|Insulin signaling pathway|Glucagon signaling pathway|Adipocytokine signaling pathway|Insulin resistance
Acad11	0.392922	-1.34768	8.94e-08	Down	3.91607	5.3113	4.6704	2.27094	1.82457	1.70912	GeneID:102632,Genbank:NM_175324.3,MGI:MGI:2143169	acyl-Coenzyme A dehydrogenase family, member 11		GO:0005739,GO:0005777,GO:0008152,GO:0016491,GO:0016627,GO:0017099,GO:0031966,GO:0033539,GO:0050660,GO:0055114,GO:0003995,GO:0070991,GO:0004466,GO:0005634	mitochondrion|peroxisome|metabolic process|oxidoreductase activity|oxidoreductase activity, acting on the CH-CH group of donors|very-long-chain-acyl-CoA dehydrogenase activity|mitochondrial membrane|fatty acid beta-oxidation using acyl-CoA dehydrogenase|flavin adenine dinucleotide binding|oxidation-reduction process|acyl-CoA dehydrogenase activity|medium-chain-acyl-CoA dehydrogenase activity|long…
Acad12	0.261112	-1.93726	0.00022979	Down	2.4319	1.6688	1.22652	0.658647	0.420573	0.336581	GeneID:338350,Genbank:XM_011248231.1,MGI:MGI:2443320	acyl-Coenzyme A dehydrogenase family, member 12		GO:0050660,GO:0003995,GO:0005739,GO:0033539	flavin adenine dinucleotide binding|acyl-CoA dehydrogenase activity|mitochondrion|fatty acid beta-oxidation using acyl-CoA dehydrogenase
Acap1	8.77536	3.13346	0.0154505	Up	0.667226	0.384779	0.353561	9.70129	3.00383	2.70533	GeneID:216859,Genbank:NM_153788.3,MGI:MGI:2388270	ArfGAP with coiled-coil, ankyrin repeat and PH domains 1		GO:0032012,GO:0005096,GO:0043231,GO:0005737,GO:0046872,GO:0005768,GO:0005829,GO:0006629,GO:0007165,GO:0008150,GO:0016020,GO:0016042,GO:0016192,GO:0003674,GO:0016787,GO:0004871,GO:0031267	regulation of ARF protein signal transduction|GTPase activator activity|intracellular membrane-bounded organelle|cytoplasm|metal ion binding|endosome|cytosol|lipid metabolic process|signal transduction|biological_process|membrane|lipid catabolic process|vesicle-mediated transport|molecular_function|hydrolase activity|signal transducer activity|small GTPase binding	mmu04144	Endocytosis
Acat1	0.247965	-2.01179	3.1e-25	Down	24.5372	25.797	25.7713	4.18904	8.48333	7.99353	GeneID:110446,Genbank:NM_144784.3,MGI:MGI:87870	acetyl-Coenzyme A acetyltransferase 1		GO:0046356,GO:0015936,GO:0003985,GO:0046872,GO:0015937,GO:0003988,GO:0046952,GO:0016740,GO:0005739,GO:0050662,GO:0005743,GO:0005759,GO:0016746,GO:0005829,GO:0051260,GO:0016747,GO:0006085,GO:1902860,GO:0016830,GO:0006550,GO:0016885,GO:0006635,GO:0003824,GO:0019899,GO:0006696,GO:0042803,GO:0008152	acetyl-CoA catabolic process|coenzyme A metabolic process|acetyl-CoA C-acetyltransferase activity|metal ion binding|coenzyme A biosynthetic process|acetyl-CoA C-acyltransferase activity|ketone body catabolic process|transferase activity|mitochondrion|coenzyme binding|mitochondrial inner membrane|mitochondrial matrix|transferase activity, transferring acyl groups|cytosol|protein homooligomerizatio…	mmu00620,mmu00630,mmu00640,mmu00650,mmu00071,mmu00072,mmu00280,mmu00310,mmu00380,mmu00900	Pyruvate metabolism|Glyoxylate and dicarboxylate metabolism|Propanoate metabolism|Butanoate metabolism|Fatty acid degradation|Synthesis and degradation of ketone bodies|Valine, leucine and isoleucine degradation|Lysine degradation|Tryptophan metabolism|Terpenoid backbone biosynthesis
Acat3	0.249814	-2.00107	0.00146217	Down	0.958407	0.53264	0.837682	0.165329	0.203855	0.172672	GeneID:224530,Genbank:NM_153151.3,MGI:MGI:109182	acetyl-Coenzyme A acetyltransferase 3		GO:0005634,GO:0005730,GO:0005737,GO:0005739,GO:0005829,GO:0006635,GO:0003985,GO:0003988	nucleus|nucleolus|cytoplasm|mitochondrion|cytosol|fatty acid beta-oxidation|acetyl-CoA C-acetyltransferase activity|acetyl-CoA C-acyltransferase activity
Acbd4	0.353538	-1.50006	1.1e-09	Down	8.24534	10.2612	8.95227	2.93527	4.36422	3.3998	GeneID:67131,Genbank:NM_025988.2,MGI:MGI:1914381	acyl-Coenzyme A binding domain containing 4		GO:0003674,GO:0005575,GO:0008150	molecular_function|cellular_component|biological_process
Accs	0.435924	-1.19785	0.00765252	Down	0.312414	0.396023	0.360132	0.215746	0.128936	0.192258	GeneID:329470,Genbank:NM_001290782.1,MGI:MGI:1919717	1-aminocyclopropane-1-carboxylate synthase (non-functional)		GO:0009058,GO:0030170,GO:0042802,GO:0003824,GO:0005575,GO:0008150	biosynthetic process|pyridoxal phosphate binding|identical protein binding|catalytic activity|cellular_component|biological_process
Ace	3.93718	1.97716	0.00318215	Up	0.112312	0.203364	0.135794	0.300669	0.885892	0.689392	GeneID:11421,Genbank:NM_001281819.1,MGI:MGI:87874	angiotensin I converting enzyme (peptidyl-dipeptidase A) 1		GO:0005515,GO:0005576,GO:0005615,GO:0005737,GO:0005764,GO:0005768,GO:0005886,GO:0008241,GO:0008270,GO:0006508,GO:0009792,GO:0006518,GO:0009897,GO:0009925,GO:0010608,GO:0010629,GO:0032092,GO:0010815,GO:0032496,GO:0014910,GO:0035814,GO:0016020,GO:0042310,GO:0042447,GO:0042755,GO:0001822,GO:0060978,GO:0043065,GO:0061098,GO:0043171,GO:0002446,GO:0070062,GO:0045777,GO:0003081,GO:0070573,GO:0003084,GO:…	protein binding|extracellular region|extracellular space|cytoplasm|lysosome|endosome|plasma membrane|peptidyl-dipeptidase activity|zinc ion binding|proteolysis|embryo development ending in birth or egg hatching|peptide metabolic process|external side of plasma membrane|basal plasma membrane|posttranscriptional regulation of gene expression|negative regulation of gene expression|positive regulatio…	mmu04924,mmu04614,mmu05410,mmu05142	Renin secretion|Renin-angiotensin system|Hypertrophic cardiomyopathy (HCM)|Chagas disease (American trypanosomiasis)
Acer2	29.3449	4.87504	1.74e-08	Up	0.0768531	0.0434682	0.100705	2.089	0.945229	1.20693	GeneID:230379,Genbank:XM_006537878.3,MGI:MGI:1920932	alkaline ceramidase 2		GO:0071633,GO:0006672,GO:0090285,GO:0006919,GO:0008284,GO:0010942,GO:0016020,GO:0016021,GO:0016787,GO:0016811,GO:0017040,GO:0030173,GO:0032526,GO:0001953,GO:0033629,GO:0005794,GO:0046512,GO:0006629	dihydroceramidase activity|ceramide metabolic process|negative regulation of protein glycosylation in Golgi|activation of cysteine-type endopeptidase activity involved in apoptotic process|positive regulation of cell proliferation|positive regulation of cell death|membrane|integral component of membrane|hydrolase activity|hydrolase activity, acting on carbon-nitrogen (but not peptide) bonds, in l…	mmu00600,mmu04071	Sphingolipid metabolism|Sphingolipid signaling pathway
Ache	0.122454	-3.02969	0.045785	Down	0.1645	0.118089	0.0288638	0.0283917	0	0.0150291	GeneID:11423,Genbank:XM_006504548.3,MGI:MGI:87876	acetylcholinesterase		GO:0005635,GO:0005737,GO:0005788,GO:0005791,GO:0005794,GO:0005886,GO:0030425,GO:0006581,GO:0031225,GO:0031594,GO:0007155,GO:0031623,GO:0033265,GO:0042135,GO:0042166,GO:0050772,GO:0042734,GO:0050775,GO:0042803,GO:0051262,GO:0043005,GO:0052689,GO:0060041,GO:0070997,GO:0001919,GO:0003990,GO:0004104,GO:0005515,GO:0005518,GO:0005576,GO:0005605,GO:0005615,GO:0007416,GO:0008291,GO:0009986,GO:0016020,GO:…	nuclear envelope|cytoplasm|endoplasmic reticulum lumen|rough endoplasmic reticulum|Golgi apparatus|plasma membrane|dendrite|acetylcholine catabolic process|anchored component of membrane|neuromuscular junction|cell adhesion|receptor internalization|choline binding|neurotransmitter catabolic process|acetylcholine binding|positive regulation of axonogenesis|presynaptic membrane|positive regulation …	mmu00564,mmu04725	Glycerophospholipid metabolism|Cholinergic synapse
Acmsd	0.0330416	-4.91957	0.0151986	Down	0.261702	0.0999929	0.0734406	0	0.0188121	0	GeneID:266645,Genbank:NM_001033041.2,MGI:MGI:2386323	amino carboxymuconate semialdehyde decarboxylase		GO:0005829,GO:0008270,GO:0016787,GO:0016829,GO:0016831,GO:0046872,GO:0046874,GO:0051259,GO:1904985,GO:0001760	cytosol|zinc ion binding|hydrolase activity|lyase activity|carboxy-lyase activity|metal ion binding|quinolinate metabolic process|protein complex oligomerization|negative regulation of quinolinate biosynthetic process|aminocarboxymuconate-semialdehyde decarboxylase activity	mmu00380	Tryptophan metabolism
Acnat1	0.327551	-1.61021	0.0300816	Down	0.26177	0.145988	0.180826	0.0873115	0.0844858	0.0327015	GeneID:230161,Genbank:NM_001164565.1,MGI:MGI:2140197	acyl-coenzyme A amino acid N-acyltransferase 1		GO:0006631,GO:0006637,GO:0016410,GO:0016740,GO:0016746,GO:0016790,GO:0047617,GO:0005777,GO:0006629	fatty acid metabolic process|acyl-CoA metabolic process|N-acyltransferase activity|transferase activity|transferase activity, transferring acyl groups|thiolester hydrolase activity|acyl-CoA hydrolase activity|peroxisome|lipid metabolic process
Acot1	0.00135567	-9.52677	2.87e-29	Down	5.95892	10.2754	8.39605	0	0	0.0373251	GeneID:26897,Genbank:NM_012006.2,MGI:MGI:1349396	acyl-CoA thioesterase 1		GO:0005829,GO:0006631,GO:0006637,GO:0016290,GO:0016787,GO:0016790,GO:0047617,GO:0001676,GO:0052689,GO:0005737,GO:0102991,GO:0005739	cytosol|fatty acid metabolic process|acyl-CoA metabolic process|palmitoyl-CoA hydrolase activity|hydrolase activity|thiolester hydrolase activity|acyl-CoA hydrolase activity|long-chain fatty acid metabolic process|carboxylic ester hydrolase activity|cytoplasm|myristoyl-CoA hydrolase activity|mitochondrion	mmu00062,mmu01040	Fatty acid elongation|Biosynthesis of unsaturated fatty acids
Acot11	0.0537342	-4.21801	5.07e-11	Down	0.496924	0.411042	0.272758	0.0610204	0.00611083	0.00641024	GeneID:329910,Genbank:XM_006503181.3,MGI:MGI:1913736	acyl-CoA thioesterase 11		GO:0006631,GO:0006637,GO:0008289,GO:0009266,GO:0009409,GO:0016787,GO:0035556,GO:0047617,GO:0052689,GO:0005737,GO:0005829	fatty acid metabolic process|acyl-CoA metabolic process|lipid binding|response to temperature stimulus|response to cold|hydrolase activity|intracellular signal transduction|acyl-CoA hydrolase activity|carboxylic ester hydrolase activity|cytoplasm|cytosol
Acot2	0.218671	-2.19317	5.12e-14	Down	7.21479	6.74765	6.53167	2.25297	0.984576	1.35583	GeneID:171210,Genbank:NM_134188.3,MGI:MGI:2159605	acyl-CoA thioesterase 2		GO:0047617,GO:0005102,GO:0005739,GO:0052689,GO:0006631,GO:0006637,GO:0102991,GO:0016290,GO:0016787,GO:0016790,GO:0000038,GO:0042760,GO:0001666,GO:0001676	acyl-CoA hydrolase activity|signaling receptor binding|mitochondrion|carboxylic ester hydrolase activity|fatty acid metabolic process|acyl-CoA metabolic process|myristoyl-CoA hydrolase activity|palmitoyl-CoA hydrolase activity|hydrolase activity|thiolester hydrolase activity|very long-chain fatty acid metabolic process|very long-chain fatty acid catabolic process|response to hypoxia|long-chain fa…	mmu00062,mmu01040,mmu04913	Fatty acid elongation|Biosynthesis of unsaturated fatty acids|Ovarian Steroidogenesis
Acox2	2.04228	1.03018	0.0171706	Up	1.0428	2.08609	2.20437	2.6918	3.84069	5.04075	GeneID:93732,Genbank:NM_053115.2,MGI:MGI:1934852	acyl-Coenzyme A oxidase 2, branched chain		GO:0033540,GO:0005504,GO:0033791,GO:0005777,GO:0043231,GO:0005829,GO:0006629,GO:0006631,GO:0006635,GO:0050660,GO:0008152,GO:0010942,GO:0055088,GO:0016401,GO:0055114,GO:0016491,GO:0003995,GO:0071949,GO:0016627,GO:0003997,GO:1902884,GO:0033539,GO:0005102	fatty acid beta-oxidation using acyl-CoA oxidase|fatty acid binding|3alpha,7alpha,12alpha-trihydroxy-5beta-cholestanoyl-CoA 24-hydroxylase activity|peroxisome|intracellular membrane-bounded organelle|cytosol|lipid metabolic process|fatty acid metabolic process|fatty acid beta-oxidation|flavin adenine dinucleotide binding|metabolic process|positive regulation of cell death|lipid homeostasis|palmit…	mmu00120,mmu04146,mmu03320	Primary bile acid biosynthesis|Peroxisome|PPAR signaling pathway
Acp6	0.371676	-1.42788	1.39e-12	Down	27.1964	31.2387	31.4794	10.9101	13.7567	12.109	GeneID:66659,Genbank:NM_019800.4,MGI:MGI:1931010	acid phosphatase 6, lysophosphatidic		GO:0005739,GO:0006629,GO:0006644,GO:0016787,GO:0052642,GO:2001311,GO:0002244,GO:0003993,GO:0005737	mitochondrion|lipid metabolic process|phospholipid metabolic process|hydrolase activity|lysophosphatidic acid phosphatase activity|lysobisphosphatidic acid metabolic process|hematopoietic progenitor cell differentiation|acid phosphatase activity|cytoplasm
Acpp	Inf	Inf	1.15e-05	Up	0	0	0	0.0654175	0.339274	0.308018	GeneID:56318,Genbank:NM_207668.2,MGI:MGI:1928480	acid phosphatase, prostate		GO:0042803,GO:0016311,GO:0005615,GO:0045177,GO:0016787,GO:0005622,GO:0046085,GO:0016791,GO:0005764,GO:0005771,GO:0005886,GO:0006144,GO:0030141,GO:0006772,GO:0051289,GO:0030175,GO:0008253,GO:0051930,GO:0031985,GO:0009117,GO:0033265,GO:0012506,GO:0003993,GO:0052642,GO:0042131,GO:0016020,GO:0060168,GO:0042802,GO:0016021,GO:0005576	protein homodimerization activity|dephosphorylation|extracellular space|apical part of cell|hydrolase activity|intracellular|adenosine metabolic process|phosphatase activity|lysosome|multivesicular body|plasma membrane|purine nucleobase metabolic process|secretory granule|thiamine metabolic process|protein homotetramerization|filopodium|5'-nucleotidase activity|regulation of sensory perception of…
Acrbp	0.499446	-1.0016	0.0443977	Down	1.78533	1.14883	1.02618	1.1255	0.377519	0.626037	GeneID:54137,Genbank:NM_016845.2,MGI:MGI:1859515	proacrosin binding protein		GO:0005515,GO:0005576,GO:0005634,GO:0007286,GO:0016504,GO:0031410,GO:0048240,GO:0001669	protein binding|extracellular region|nucleus|spermatid development|peptidase activator activity|cytoplasmic vesicle|sperm capacitation|acrosomal vesicle
Acsf2	0.109447	-3.19169	5.82e-46	Down	18.2684	15.2933	14.1437	2.35494	1.88305	1.43733	GeneID:264895,Genbank:NM_153807.2,MGI:MGI:2388287	acyl-CoA synthetase family member 2		GO:0005524,GO:0005739,GO:0006629,GO:0006631,GO:0008150,GO:0008152,GO:0016874,GO:0000166,GO:0003674,GO:0003824	ATP binding|mitochondrion|lipid metabolic process|fatty acid metabolic process|biological_process|metabolic process|ligase activity|nucleotide binding|molecular_function|catalytic activity
Acsl1	0.403043	-1.31099	1.02e-07	Down	3.19129	3.92034	3.81064	0.853109	1.90592	2.13356	GeneID:14081,Genbank:NM_007981.4,MGI:MGI:102797	acyl-CoA synthetase long-chain family member 1		GO:0043758,GO:0008610,GO:0004467,GO:0044539,GO:0010033,GO:0005524,GO:0071902,GO:0015908,GO:0005739,GO:0102391,GO:0005741,GO:0005777,GO:0005778,GO:0016020,GO:0005783,GO:0016021,GO:0005886,GO:0016874,GO:0006629,GO:0033211,GO:0006631,GO:0000166,GO:0042178,GO:0006641,GO:0001676,GO:0043231,GO:0008152,GO:0003824	acetate-CoA ligase (ADP-forming) activity|lipid biosynthetic process|long-chain fatty acid-CoA ligase activity|long-chain fatty acid import|response to organic substance|ATP binding|positive regulation of protein serine/threonine kinase activity|fatty acid transport|mitochondrion|decanoate-CoA ligase activity|mitochondrial outer membrane|peroxisome|peroxisomal membrane|membrane|endoplasmic reticu…	mmu00061,mmu00071,mmu04146,mmu04216,mmu04920,mmu03320,mmu04714	Fatty acid biosynthesis|Fatty acid degradation|Peroxisome|Ferroptosis|Adipocytokine signaling pathway|PPAR signaling pathway|Thermogenesis
Acsl4	0.291143	-1.7802	5.84e-09	Down	75.7373	110.078	115.206	32.0977	31.8103	32.8869	GeneID:50790,Genbank:XM_011247843.2,MGI:MGI:1354713	acyl-CoA synthetase long-chain family member 4		GO:0031966,GO:0008610,GO:0004467,GO:0032307,GO:0015908,GO:0005524,GO:0043025,GO:0016020,GO:0005737,GO:0043231,GO:0005739,GO:0005741,GO:0005777,GO:0016021,GO:0005783,GO:0044233,GO:0016874,GO:0005811,GO:0047676,GO:0019217,GO:0006629,GO:0060136,GO:0030182,GO:0006631,GO:0000166,GO:0060996,GO:0030307,GO:0006641,GO:0003824,GO:0102391,GO:0031957,GO:0008152	mitochondrial membrane|lipid biosynthetic process|long-chain fatty acid-CoA ligase activity|negative regulation of prostaglandin secretion|fatty acid transport|ATP binding|neuronal cell body|membrane|cytoplasm|intracellular membrane-bounded organelle|mitochondrion|mitochondrial outer membrane|peroxisome|integral component of membrane|endoplasmic reticulum|ER-mitochondrion membrane contact site|li…	mmu00061,mmu00071,mmu04146,mmu04216,mmu04920,mmu03320,mmu04714	Fatty acid biosynthesis|Fatty acid degradation|Peroxisome|Ferroptosis|Adipocytokine signaling pathway|PPAR signaling pathway|Thermogenesis
Acsl6	0.0894218	-3.48323	1.36e-05	Down	0.544626	0.248396	0.257901	0.0784271	0.0127732	0.00676538	GeneID:216739,Genbank:NM_001033598.1,MGI:MGI:894291	acyl-CoA synthetase long-chain family member 6		GO:0019899,GO:0008152,GO:0004467,GO:0042803,GO:0008654,GO:0043231,GO:0010747,GO:0005515,GO:0102391,GO:0005524,GO:0005634,GO:0005739,GO:0005741,GO:0010867,GO:0005777,GO:0010976,GO:0005783,GO:0015908,GO:0006629,GO:0016020,GO:0006631,GO:0000166,GO:0016021,GO:0006641,GO:0001676,GO:0016874,GO:0007405,GO:0003824	enzyme binding|metabolic process|long-chain fatty acid-CoA ligase activity|protein homodimerization activity|phospholipid biosynthetic process|intracellular membrane-bounded organelle|positive regulation of plasma membrane long-chain fatty acid transport|protein binding|decanoate-CoA ligase activity|ATP binding|nucleus|mitochondrion|mitochondrial outer membrane|positive regulation of triglyceride…	mmu00061,mmu00071,mmu04146,mmu04216,mmu04920,mmu03320,mmu04714	Fatty acid biosynthesis|Fatty acid degradation|Peroxisome|Ferroptosis|Adipocytokine signaling pathway|PPAR signaling pathway|Thermogenesis
Acsm3	0	#NAME?	1.38e-06	Down	0.098776	0.362122	0.289531	0	0	0	GeneID:20216,Genbank:XM_017322060.1,MGI:MGI:99538	acyl-CoA synthetase medium-chain family member 3		GO:0016874,GO:0004321,GO:0046872,GO:0005524,GO:0047760,GO:0005739,GO:0005759,GO:0006629,GO:0006631,GO:0006633,GO:0006637,GO:0008152,GO:0000166,GO:0015645,GO:0003824,GO:0003996	ligase activity|fatty-acyl-CoA synthase activity|metal ion binding|ATP binding|butyrate-CoA ligase activity|mitochondrion|mitochondrial matrix|lipid metabolic process|fatty acid metabolic process|fatty acid biosynthetic process|acyl-CoA metabolic process|metabolic process|nucleotide binding|fatty acid ligase activity|catalytic activity|acyl-CoA ligase activity	mmu00650	Butanoate metabolism
Acta1	39.1055	5.2893	1.5e-06	Up	0.241432	0.0871067	0.170461	13.2646	4.99383	6.67931	GeneID:11459,Genbank:NM_009606.3,MGI:MGI:87902	actin, alpha 1, skeletal muscle		GO:0005524,GO:0005737,GO:0005856,GO:0005865,GO:0005884,GO:0015629,GO:0030017,GO:0030240,GO:0032991,GO:0048741,GO:0000166,GO:0001725,GO:0005515	ATP binding|cytoplasm|cytoskeleton|striated muscle thin filament|actin filament|actin cytoskeleton|sarcomere|skeletal muscle thin filament assembly|protein-containing complex|skeletal muscle fiber development|nucleotide binding|stress fiber|protein binding
Acvr2b	0.312866	-1.67638	1.17e-11	Down	2.14187	2.07391	1.94115	0.92459	0.568206	0.595301	GeneID:11481,Genbank:XM_006511926.3,MGI:MGI:87912	activin receptor IIB		GO:0004672,GO:0004674,GO:0004675,GO:0004702,GO:0004712,GO:0005515,GO:0009749,GO:0005524,GO:0009791,GO:0005737,GO:0005886,GO:0009952,GO:0009966,GO:0032147,GO:0016020,GO:0032924,GO:0016021,GO:0032927,GO:0016301,GO:0032991,GO:0034711,GO:0035265,GO:0042475,GO:0000122,GO:0060836,GO:0000166,GO:0060840,GO:0043235,GO:0001501,GO:0060841,GO:0045669,GO:0061298,GO:0001702,GO:0001822,GO:0001946,GO:0001974,GO:…	protein kinase activity|protein serine/threonine kinase activity|transmembrane receptor protein serine/threonine kinase activity|signal transducer, downstream of receptor, with serine/threonine kinase activity|protein serine/threonine/tyrosine kinase activity|protein binding|response to glucose|ATP binding|post-embryonic development|cytoplasm|plasma membrane|anterior/posterior pattern specificati…	mmu04350,mmu04060,mmu04550,mmu05418	TGF-beta signaling pathway|Cytokine-cytokine receptor interaction|Signaling pathways regulating pluripotency of stem cells|Fluid shear stress and atherosclerosis
Acy3	0.223033	-2.16467	5.96e-14	Down	10.466	10.6626	8.34465	2.46586	1.93513	2.25834	GeneID:71670,Genbank:NM_001302479.1,MGI:MGI:1918920	aspartoacylase (aminoacylase) 3		GO:0005886,GO:0008152,GO:0016020,GO:0016324,GO:0016787,GO:0016788,GO:0016811,GO:0042802,GO:0046872,GO:0004046,GO:0005515,GO:0005737	plasma membrane|metabolic process|membrane|apical plasma membrane|hydrolase activity|hydrolase activity, acting on ester bonds|hydrolase activity, acting on carbon-nitrogen (but not peptide) bonds, in linear amides|identical protein binding|metal ion binding|aminoacylase activity|protein binding|cytoplasm
Acyp2	0.0393779	-4.66647	1.92e-09	Down	4.37187	2.27364	2.02596	0.159353	0.103111	0	GeneID:75572,Genbank:NM_029344.3,MGI:MGI:1922822	acylphosphatase 2, muscle type		GO:0016787,GO:0042802,GO:0003998,GO:0005739,GO:0008150	hydrolase activity|identical protein binding|acylphosphatase activity|mitochondrion|biological_process	mmu00620	Pyruvate metabolism
Adam12	1085.66	10.0844	1.36e-131	Up	0.0168486	0	0	6.29035	5.89912	6.12696	GeneID:11489,Genbank:NM_007400.2,MGI:MGI:105378	a disintegrin and metallopeptidase domain 12 (meltrin alpha)		GO:0005654,GO:0005886,GO:0006508,GO:0007155,GO:0008233,GO:0008237,GO:0016020,GO:0016021,GO:0016787,GO:0017124,GO:0045766,GO:0004222,GO:0046872,GO:0005515,GO:0005615	nucleoplasm|plasma membrane|proteolysis|cell adhesion|peptidase activity|metallopeptidase activity|membrane|integral component of membrane|hydrolase activity|SH3 domain binding|positive regulation of angiogenesis|metalloendopeptidase activity|metal ion binding|protein binding|extracellular space
Adam18	0.0340289	-4.8771	0.0155289	Down	0.0196368	0.0778973	0.0716706	0	0	0	GeneID:13524,Genbank:NM_010084.2,MGI:MGI:105986	a disintegrin and metallopeptidase domain 18		GO:0006508,GO:0007275,GO:0007283,GO:0008237,GO:0016020,GO:0016021,GO:0030154,GO:0004222,GO:0005178,GO:0005575	proteolysis|multicellular organism development|spermatogenesis|metallopeptidase activity|membrane|integral component of membrane|cell differentiation|metalloendopeptidase activity|integrin binding|cellular_component
Adam19	Inf	Inf	0.00080581	Up	0	0	0	1.28243	0.338977	0.185586	GeneID:11492,Genbank:NM_001291890.1,MGI:MGI:105377	a disintegrin and metallopeptidase domain 19 (meltrin beta)		GO:0006508,GO:0006509,GO:0007507,GO:0008233,GO:0008237,GO:0009897,GO:0016020,GO:0016021,GO:0016787,GO:0017124,GO:0004222,GO:0046872,GO:0005515,GO:0005794	proteolysis|membrane protein ectodomain proteolysis|heart development|peptidase activity|metallopeptidase activity|external side of plasma membrane|membrane|integral component of membrane|hydrolase activity|SH3 domain binding|metalloendopeptidase activity|metal ion binding|protein binding|Golgi apparatus
Adam23	0.00244173	-8.67788	2.55e-50	Down	1.7567	1.42775	1.33677	0	0	0	GeneID:23792,Genbank:XM_006495969.3,MGI:MGI:1345162	a disintegrin and metallopeptidase domain 23		GO:0005886,GO:0006508,GO:0007155,GO:0008237,GO:0016020,GO:0016021,GO:1990830,GO:0004222,GO:0005515,GO:0005576	plasma membrane|proteolysis|cell adhesion|metallopeptidase activity|membrane|integral component of membrane|cellular response to leukemia inhibitory factor|metalloendopeptidase activity|protein binding|extracellular region
Adam28	0	#NAME?	0.00127195	Down	0.0404888	0.0800555	0.0813751	0	0	0	GeneID:13522,Genbank:NM_001048175.2,MGI:MGI:105988	a disintegrin and metallopeptidase domain 28		GO:0005886,GO:0006508,GO:0008233,GO:0008237,GO:0016020,GO:0016021,GO:0016787,GO:0046872,GO:0004222,GO:0005739	plasma membrane|proteolysis|peptidase activity|metallopeptidase activity|membrane|integral component of membrane|hydrolase activity|metal ion binding|metalloendopeptidase activity|mitochondrion
Adam8	16.0155	4.00139	5.12e-64	Up	0.406079	0.680269	0.762948	9.79603	12.2532	11.7161	GeneID:11501,Genbank:XM_017321933.1,MGI:MGI:107825	a disintegrin and metallopeptidase domain 8		GO:0005509,GO:0005515,GO:0005737,GO:0005886,GO:0005887,GO:0006508,GO:0033089,GO:0006954,GO:0042581,GO:0007160,GO:0043406,GO:0008233,GO:0043524,GO:0043534,GO:0045089,GO:0045670,GO:0061025,GO:0045780,GO:0070245,GO:0070820,GO:0045785,GO:0071065,GO:0071133,GO:0071456,GO:0072675,GO:0000902,GO:0098609,GO:0001525,GO:2000309,GO:0002102,GO:2000391,GO:0002523,GO:0002675,GO:0002693,GO:0004222,GO:0005178,GO:…	calcium ion binding|protein binding|cytoplasm|plasma membrane|integral component of plasma membrane|proteolysis|positive regulation of T cell differentiation in thymus|inflammatory response|specific granule|cell-matrix adhesion|positive regulation of MAP kinase activity|peptidase activity|negative regulation of neuron apoptotic process|blood vessel endothelial cell migration|positive regulation o…
Adamts1	38.7768	5.27712	8.87e-07	Up	0.103094	0.33961	0.330055	4.13292	14.1434	14.6115	GeneID:11504,Genbank:NM_009621.5,MGI:MGI:109249	a disintegrin-like and metallopeptidase (reprolysin type) with thrombospondin type 1 motif, 1		GO:0016787,GO:0004222,GO:0031012,GO:0031410,GO:0005515,GO:0005576,GO:0005578,GO:0005604,GO:0006508,GO:0046872,GO:0008201,GO:0060347,GO:0008233,GO:0008237,GO:0008270,GO:0001542,GO:0010976,GO:0001822,GO:0016525	hydrolase activity|metalloendopeptidase activity|extracellular matrix|cytoplasmic vesicle|protein binding|extracellular region|proteinaceous extracellular matrix|basement membrane|proteolysis|metal ion binding|heparin binding|heart trabecula formation|peptidase activity|metallopeptidase activity|zinc ion binding|ovulation from ovarian follicle|positive regulation of neuron projection development|…
Adamts10	0.20903	-2.25822	3.09e-13	Down	1.62364	1.64448	1.63272	0.340521	0.309284	0.395666	GeneID:224697,Genbank:XM_017317420.1,MGI:MGI:2449112	a disintegrin-like and metallopeptidase (reprolysin type) with thrombospondin type 1 motif, 10		GO:0005578,GO:0006508,GO:0008233,GO:0008237,GO:0016787,GO:0031012,GO:0046872,GO:0001527,GO:0004222,GO:0005576	proteinaceous extracellular matrix|proteolysis|peptidase activity|metallopeptidase activity|hydrolase activity|extracellular matrix|metal ion binding|microfibril|metalloendopeptidase activity|extracellular region
Adamts12	0	#NAME?	5.09e-20	Down	0.365286	0.454786	0.439454	0	0	0	GeneID:239337,Genbank:NM_175501.2,MGI:MGI:2146046	a disintegrin-like and metallopeptidase (reprolysin type) with thrombospondin type 1 motif, 12		GO:0071356,GO:0006508,GO:0071773,GO:0007160,GO:1901509,GO:0008233,GO:0008237,GO:0016477,GO:0016787,GO:0030167,GO:1902203,GO:0031012,GO:1902548,GO:0032331,GO:2001113,GO:0046872,GO:0050727,GO:0004222,GO:0051603,GO:0005576,GO:0071347,GO:0005578	cellular response to tumor necrosis factor|proteolysis|cellular response to BMP stimulus|cell-matrix adhesion|regulation of endothelial tube morphogenesis|peptidase activity|metallopeptidase activity|cell migration|hydrolase activity|proteoglycan catabolic process|negative regulation of hepatocyte growth factor receptor signaling pathway|extracellular matrix|negative regulation of cellular respon…
Adamts5	9.52079	3.25108	0.000658773	Up	0.0118791	0.0765544	0.054546	0.190075	0.692233	0.652517	GeneID:23794,Genbank:NM_011782.2,MGI:MGI:1346321	a disintegrin-like and metallopeptidase (reprolysin type) with thrombospondin type 1 motif, 5 (aggrecanase-2)		GO:0005615,GO:0006508,GO:0008201,GO:0008233,GO:0008237,GO:0008270,GO:0016787,GO:0042742,GO:0046872,GO:0050840,GO:0004222,GO:0005576,GO:0005578	extracellular space|proteolysis|heparin binding|peptidase activity|metallopeptidase activity|zinc ion binding|hydrolase activity|defense response to bacterium|metal ion binding|extracellular matrix binding|metalloendopeptidase activity|extracellular region|proteinaceous extracellular matrix
Adamts6	3.55175	1.82853	2.03e-11	Up	0.485687	0.549771	0.474881	2.06495	1.77843	1.85597	GeneID:108154,Genbank:XM_011244611.2,MGI:MGI:1347348	a disintegrin-like and metallopeptidase (reprolysin type) with thrombospondin type 1 motif, 6		GO:0007507,GO:0035904,GO:0060976,GO:0003279,GO:0003674,GO:0005575	heart development|aorta development|coronary vasculature development|cardiac septum development|molecular_function|cellular_component
Adamts7	4.95451	2.30874	0.00388621	Up	0.00802165	0.118174	0.0611605	0.143617	0.381996	0.351679	GeneID:108153,Genbank:NM_001326351.1,MGI:MGI:1347346	a disintegrin-like and metallopeptidase (reprolysin type) with thrombospondin type 1 motif, 7		GO:0005615,GO:0006508,GO:0008233,GO:0008237,GO:0009986,GO:0016787,GO:0032331,GO:0046872,GO:0051603,GO:0071347,GO:0071356,GO:0004222,GO:0071773,GO:0005576,GO:0005578	extracellular space|proteolysis|peptidase activity|metallopeptidase activity|cell surface|hydrolase activity|negative regulation of chondrocyte differentiation|metal ion binding|proteolysis involved in cellular protein catabolic process|cellular response to interleukin-1|cellular response to tumor necrosis factor|metalloendopeptidase activity|cellular response to BMP stimulus|extracellular region…
Adap1	4.28665	2.09985	2.68e-18	Up	2.95672	2.5626	1.99037	13.4882	10.1864	10.8345	GeneID:231821,Genbank:NM_172723.4,MGI:MGI:2442201	ArfGAP with dual PH domains 1		GO:0005634,GO:0005737,GO:0005829,GO:0005886,GO:0016020,GO:0016192,GO:0031267,GO:0032012,GO:0005096,GO:0043087,GO:0043231,GO:0005547	nucleus|cytoplasm|cytosol|plasma membrane|membrane|vesicle-mediated transport|small GTPase binding|regulation of ARF protein signal transduction|GTPase activator activity|regulation of GTPase activity|intracellular membrane-bounded organelle|phosphatidylinositol-3,4,5-trisphosphate binding
Adarb1	2.82775	1.49965	0.015851	Up	0.181782	0.484181	0.421925	0.510887	1.45433	1.47581	GeneID:110532,Genbank:NM_130895.3,MGI:MGI:891999	adenosine deaminase, RNA-specific, B1		GO:0005634,GO:0005654,GO:0005730,GO:0005829,GO:0006382,GO:0042803,GO:0006396,GO:0044387,GO:0045070,GO:0006397,GO:0046872,GO:0050685,GO:0050884,GO:0051726,GO:0060384,GO:0060415,GO:0061744,GO:0003723,GO:0003725,GO:0003726,GO:0004000,GO:0007274,GO:0008285,GO:0016553,GO:0016556,GO:0016787,GO:0021610,GO:0021618,GO:0097049,GO:0021965,GO:0030336,GO:0035264	nucleus|nucleoplasm|nucleolus|cytosol|adenosine to inosine editing|protein homodimerization activity|RNA processing|negative regulation of protein kinase activity by regulation of protein phosphorylation|positive regulation of viral genome replication|mRNA processing|metal ion binding|positive regulation of mRNA processing|neuromuscular process controlling posture|regulation of cell cycle|innerva…
Adat3	2.97444	1.57262	0.000737125	Up	0.958212	1.38738	1.32373	3.89315	4.62911	3.50256	GeneID:100113398,Genbank:NM_001100606.1,MGI:MGI:1924344	adenosine deaminase, tRNA-specific 3		GO:0019239,GO:0046872,GO:0003824,GO:0008033,GO:0009451	deaminase activity|metal ion binding|catalytic activity|tRNA processing|RNA modification
Adck2	0.43863	-1.18892	2.85e-05	Down	3.0643	3.0222	3.07319	1.64263	1.32559	1.44681	GeneID:57869,Genbank:XM_006506425.2,MGI:MGI:1889336	aarF domain containing kinase 2		GO:0005524,GO:0005739,GO:0008150,GO:0016020,GO:0016021,GO:0016301,GO:0016310,GO:0016740,GO:0000166,GO:0003674,GO:0004674	ATP binding|mitochondrion|biological_process|membrane|integral component of membrane|kinase activity|phosphorylation|transferase activity|nucleotide binding|molecular_function|protein serine/threonine kinase activity
Adck3	0.0640352	-3.96499	3.5e-07	Down	0.423617	0.286249	0.282027	0.0494419	0.0196555	0.0103562	GeneID:67426,Genbank:NM_023341.3,MGI:MGI:1914676	aarF domain containing kinase 3		GO:0005739,GO:0006744,GO:0016020,GO:0016021,GO:0016301,GO:0016310,GO:0016740,GO:0031314,GO:0000166,GO:0043531,GO:0005524	mitochondrion|ubiquinone biosynthetic process|membrane|integral component of membrane|kinase activity|phosphorylation|transferase activity|extrinsic component of mitochondrial inner membrane|nucleotide binding|ADP binding|ATP binding
Adcy1	65.646	6.03664	9.22e-62	Up	0.0116041	0.0305106	0.0326918	1.49537	1.92241	1.97916	GeneID:432530,Genbank:NM_009622.1,MGI:MGI:99677	adenylate cyclase 1		GO:0048511,GO:0009190,GO:0007165,GO:0004016,GO:0016020,GO:0007189,GO:0004383,GO:0016021,GO:0007190,GO:0005516,GO:0016829,GO:0005524,GO:0005634,GO:0005737,GO:0005886,GO:0007193,GO:0016849,GO:0007409,GO:0019933,GO:0007616,GO:0006171,GO:0035556,GO:0008074,GO:0000166,GO:0042752,GO:0008294,GO:0046872,GO:0006182	rhythmic process|cyclic nucleotide biosynthetic process|signal transduction|adenylate cyclase activity|membrane|adenylate cyclase-activating G-protein coupled receptor signaling pathway|guanylate cyclase activity|integral component of membrane|activation of adenylate cyclase activity|calmodulin binding|lyase activity|ATP binding|nucleus|cytoplasm|plasma membrane|adenylate cyclase-inhibiting G-pro…	mmu00230,mmu04015,mmu04371,mmu04020,mmu04072,mmu04024,mmu04022,mmu04114,mmu04540,mmu04611,mmu04062,mmu04911,mmu04923,mmu04912,mmu04913,mmu04915,mmu04914,mmu04921,mmu04926,mmu04918,mmu04916,mmu04925,mmu04927,mmu04261,mmu04270,mmu04970,mmu04971,mmu04972,mmu04976,mmu04724,mmu04727,mmu04725,mmu04720,mmu04723,mmu04750,mmu04211,mmu04213,mmu04713,mmu04714,mmu05200,mmu05032,mmu05414,mmu04934,mmu05166,mmu…	Purine metabolism|Rap1 signaling pathway|Apelin signaling pathway|Calcium signaling pathway|Phospholipase D signaling pathway|cAMP signaling pathway|cGMP - PKG signaling pathway|Oocyte meiosis|Gap junction|Platelet activation|Chemokine signaling pathway|Insulin secretion|Regulation of lipolysis in adipocyte|GnRH signaling pathway|Ovarian Steroidogenesis|Estrogen signaling pathway|Progesterone-med…
Adcy9	0.282347	-1.82446	3.35e-07	Down	2.84299	1.72333	2.10449	0.468074	0.712357	0.812673	GeneID:11515,Genbank:XM_011245806.1,MGI:MGI:108450	adenylate cyclase 9		GO:0046872,GO:0009190,GO:0004016,GO:0071880,GO:0004383,GO:0016020,GO:0005524,GO:0005622,GO:0005886,GO:0005887,GO:0006171,GO:0016021,GO:0016829,GO:0006182,GO:0016849,GO:0007165,GO:0030424,GO:0007189,GO:0000166,GO:0030425,GO:0035556,GO:0008074	metal ion binding|cyclic nucleotide biosynthetic process|adenylate cyclase activity|adenylate cyclase-activating adrenergic receptor signaling pathway|guanylate cyclase activity|membrane|ATP binding|intracellular|plasma membrane|integral component of plasma membrane|cAMP biosynthetic process|integral component of membrane|lyase activity|cGMP biosynthetic process|phosphorus-oxygen lyase activity|s…	mmu00230,mmu04015,mmu04371,mmu04020,mmu04072,mmu04024,mmu04022,mmu04114,mmu04540,mmu04611,mmu04062,mmu04911,mmu04923,mmu04912,mmu04913,mmu04915,mmu04914,mmu04921,mmu04926,mmu04918,mmu04916,mmu04925,mmu04927,mmu04261,mmu04270,mmu04970,mmu04971,mmu04972,mmu04976,mmu04962,mmu04961,mmu04724,mmu04727,mmu04725,mmu04723,mmu04750,mmu04211,mmu04213,mmu04713,mmu04714,mmu05200,mmu05032,mmu05414,mmu04934,mmu…	Purine metabolism|Rap1 signaling pathway|Apelin signaling pathway|Calcium signaling pathway|Phospholipase D signaling pathway|cAMP signaling pathway|cGMP - PKG signaling pathway|Oocyte meiosis|Gap junction|Platelet activation|Chemokine signaling pathway|Insulin secretion|Regulation of lipolysis in adipocyte|GnRH signaling pathway|Ovarian Steroidogenesis|Estrogen signaling pathway|Progesterone-med…
Adcyap1	0	#NAME?	4.23e-05	Down	0.0483016	0.714416	0.674671	0	0	0	GeneID:11516,Genbank:XM_006523498.3,MGI:MGI:105094	adenylate cyclase activating polypeptide 1		GO:0005179,GO:0005184,GO:0005576,GO:0005615,GO:0007189,GO:0019933,GO:0007190,GO:0030073,GO:0007204,GO:0031175,GO:0007218,GO:0031858,GO:0032755,GO:0032880,GO:0060124,GO:0034260,GO:0060253,GO:0043195,GO:0070374,GO:0043267,GO:0070445,GO:0071651,GO:0090274,GO:0097755,GO:0001541,GO:0001662,GO:0001821,GO:0001932,GO:0002865,GO:0002878,GO:0005057,GO:0005102,GO:0007399,GO:0008277,GO:0008284,GO:0010628,GO:…	hormone activity|neuropeptide hormone activity|extracellular region|extracellular space|adenylate cyclase-activating G-protein coupled receptor signaling pathway|cAMP-mediated signaling|activation of adenylate cyclase activity|insulin secretion|positive regulation of cytosolic calcium ion concentration|neuron projection development|neuropeptide signaling pathway|pituitary adenylate cyclase-activa…	mmu04911,mmu04924	Insulin secretion|Renin secretion
Add2	0.25962	-1.94553	5.01e-19	Down	3.37511	3.76722	3.40951	1.54898	0.708302	0.732976	GeneID:11519,Genbank:NM_001271857.1,MGI:MGI:87919	adducin 2 (beta)		GO:0044853,GO:0005737,GO:0046982,GO:0005856,GO:0050900,GO:0005886,GO:0006811,GO:0008290,GO:0014069,GO:0016020,GO:0050901,GO:0019901,GO:0051015,GO:0030097,GO:0051016,GO:0030507,GO:0051017,GO:0031410,GO:0003779,GO:0065003,GO:0032092,GO:0005198,GO:0042803,GO:0005516	plasma membrane raft|cytoplasm|protein heterodimerization activity|cytoskeleton|leukocyte migration|plasma membrane|ion transport|F-actin capping protein complex|postsynaptic density|membrane|leukocyte tethering or rolling|protein kinase binding|actin filament binding|hemopoiesis|barbed-end actin filament capping|spectrin binding|actin filament bundle assembly|cytoplasmic vesicle|actin binding|pr…
Adgra2	2.50819	1.32665	0.00150757	Up	1.12585	11.4619	11.5677	24.2224	19.4209	19.3212	GeneID:78560,Genbank:XM_006509224.3,MGI:MGI:1925810	adhesion G protein-coupled receptor A2		GO:0045765,GO:0004888,GO:0050920,GO:0004930,GO:0090210,GO:0005886,GO:0007165,GO:0007166,GO:0007186,GO:0007417,GO:1900747,GO:0009986,GO:0010595,GO:0016020,GO:0016021,GO:0001525,GO:0042995,GO:0002040,GO:0043542,GO:0004871	regulation of angiogenesis|transmembrane signaling receptor activity|regulation of chemotaxis|G-protein coupled receptor activity|regulation of establishment of blood-brain barrier|plasma membrane|signal transduction|cell surface receptor signaling pathway|G-protein coupled receptor signaling pathway|central nervous system development|negative regulation of vascular endothelial growth factor sign…
Adgrf1	0	#NAME?	0.00022884	Down	0.0330638	0.178602	0.106234	0	0	0	GeneID:77596,Genbank:XM_006525120.3,MGI:MGI:1924846	adhesion G protein-coupled receptor F1		GO:0032793,GO:0005515,GO:0005886,GO:0007165,GO:0007166,GO:0007186,GO:0007189,GO:0007416,GO:0007613,GO:0016020,GO:0016021,GO:0004871,GO:0031175,GO:0004888,GO:0004930	positive regulation of CREB transcription factor activity|protein binding|plasma membrane|signal transduction|cell surface receptor signaling pathway|G-protein coupled receptor signaling pathway|adenylate cyclase-activating G-protein coupled receptor signaling pathway|synapse assembly|memory|membrane|integral component of membrane|signal transducer activity|neuron projection development|transmemb…
Adgrf4	0.125075	-2.99914	0.00230145	Down	0.219953	0.40497	0.304524	0.0608228	0.0444903	0.0315161	GeneID:78249,Genbank:XM_017317725.1,MGI:MGI:1925499	adhesion G protein-coupled receptor F4		GO:0007165,GO:0007166,GO:0007186,GO:0016020,GO:0016021,GO:0004871,GO:0004888,GO:0004930	signal transduction|cell surface receptor signaling pathway|G-protein coupled receptor signaling pathway|membrane|integral component of membrane|signal transducer activity|transmembrane signaling receptor activity|G-protein coupled receptor activity
Adgrf5	0.0667046	-3.90607	1.7e-09	Down	15.9726	8.44231	8.59967	1.72358	0.328815	0.393745	GeneID:224792,Genbank:XM_006524125.3,MGI:MGI:2182928	adhesion G protein-coupled receptor F5		GO:0045444,GO:0005886,GO:0071073,GO:0006112,GO:0007166,GO:0007186,GO:0009986,GO:0016020,GO:0016021,GO:0019216,GO:0031410,GO:0042593,GO:0043031,GO:0003674,GO:0043129,GO:0004888,GO:0045177,GO:0004930	fat cell differentiation|plasma membrane|positive regulation of phospholipid biosynthetic process|energy reserve metabolic process|cell surface receptor signaling pathway|G-protein coupled receptor signaling pathway|cell surface|membrane|integral component of membrane|regulation of lipid metabolic process|cytoplasmic vesicle|glucose homeostasis|negative regulation of macrophage activation|molecul…
Adgrg1	23.4108	4.5491	4.91e-52	Up	0.790924	0.887792	0.943323	26.5531	21.128	20.7558	GeneID:14766,Genbank:XM_006530695.2,MGI:MGI:1340051	adhesion G protein-coupled receptor G1		GO:0030154,GO:0008201,GO:0004930,GO:0035025,GO:0008285,GO:0005518,GO:0045785,GO:0010573,GO:0005576,GO:0050840,GO:0005886,GO:0007155,GO:0007165,GO:0007166,GO:0016020,GO:0007186,GO:0070528,GO:0016021,GO:0007266,GO:0072520,GO:0016477,GO:0007275,GO:0097451,GO:0021796,GO:0007399,GO:0001525,GO:2000179,GO:0021801,GO:0007420,GO:0004871,GO:2001223,GO:0021819,GO:0004888	cell differentiation|heparin binding|G-protein coupled receptor activity|positive regulation of Rho protein signal transduction|negative regulation of cell proliferation|collagen binding|positive regulation of cell adhesion|vascular endothelial growth factor production|extracellular region|extracellular matrix binding|plasma membrane|cell adhesion|signal transduction|cell surface receptor signali…
Adgrg3	Inf	Inf	0.00223015	Up	0	0	0	0.166405	0.0330606	0.0958293	GeneID:54672,Genbank:XM_006531198.3,MGI:MGI:1859670	adhesion G protein-coupled receptor G3		GO:0005886,GO:0005887,GO:0007165,GO:0007166,GO:0007186,GO:0016020,GO:0016021,GO:0030183,GO:0030334,GO:0032792,GO:1901223,GO:0004871,GO:0004888,GO:0004930	plasma membrane|integral component of plasma membrane|signal transduction|cell surface receptor signaling pathway|G-protein coupled receptor signaling pathway|membrane|integral component of membrane|B cell differentiation|regulation of cell migration|negative regulation of CREB transcription factor activity|negative regulation of NIK/NF-kappaB signaling|signal transducer activity|transmembrane si…
Adgrg6	5.2073	2.38054	7.51e-12	Up	0.41248	1.61149	1.54703	8.42342	6.03277	5.81498	GeneID:215798,Genbank:XM_006512681.3,MGI:MGI:1916151	adhesion G protein-coupled receptor G6		GO:0022011,GO:0005515,GO:0042552,GO:0005737,GO:0043236,GO:0005886,GO:0007005,GO:0007165,GO:0007166,GO:0007186,GO:0060347,GO:0007189,GO:0009986,GO:0014037,GO:0016020,GO:0004871,GO:0016021,GO:0004888,GO:0019933,GO:0004930	myelination in peripheral nervous system|protein binding|myelination|cytoplasm|laminin binding|plasma membrane|mitochondrion organization|signal transduction|cell surface receptor signaling pathway|G-protein coupled receptor signaling pathway|heart trabecula formation|adenylate cyclase-activating G-protein coupled receptor signaling pathway|cell surface|Schwann cell differentiation|membrane|signa…
Adgrg7	21.7354	4.44198	0.0423101	Up	0.0143512	0	0	0	0.133534	0.127562	GeneID:239853,Genbank:NM_172825.3,MGI:MGI:2441732	adhesion G protein-coupled receptor G7		GO:0004930,GO:0007165,GO:0007166,GO:0007186,GO:0008150,GO:0016020,GO:0016021,GO:0003674,GO:0004871,GO:0004888	G-protein coupled receptor activity|signal transduction|cell surface receptor signaling pathway|G-protein coupled receptor signaling pathway|biological_process|membrane|integral component of membrane|molecular_function|signal transducer activity|transmembrane signaling receptor activity
Adgrl1	14.3036	3.83831	9.48e-47	Up	0.0850409	0.298263	0.372071	3.3544	4.1073	4.49294	GeneID:330814,Genbank:NM_181039.2,MGI:MGI:1929461	adhesion G protein-coupled receptor L1		GO:0030426,GO:0005886,GO:0035584,GO:0007157,GO:0042734,GO:0007165,GO:0007166,GO:0007186,GO:0014069,GO:0015643,GO:0042995,GO:0016020,GO:0043005,GO:0016021,GO:0045202,GO:0016524,GO:0050839,GO:0030054,GO:0004871,GO:0051965,GO:0030246,GO:0004888,GO:0090129,GO:0030424,GO:0004930	growth cone|plasma membrane|calcium-mediated signaling using intracellular calcium source|heterophilic cell-cell adhesion via plasma membrane cell adhesion molecules|presynaptic membrane|signal transduction|cell surface receptor signaling pathway|G-protein coupled receptor signaling pathway|postsynaptic density|toxic substance binding|cell projection|membrane|neuron projection|integral component …
Adgrl2	2.82057	1.49599	6.52e-11	Up	0.859237	1.30718	1.30199	3.43232	3.44485	3.54519	GeneID:99633,Genbank:NM_001081298.1,MGI:MGI:2139714	adhesion G protein-coupled receptor L2		GO:0007165,GO:0007166,GO:0007186,GO:0016020,GO:0016021,GO:0030165,GO:0030246,GO:0043005,GO:0051965,GO:0004871,GO:0004888,GO:0004930	signal transduction|cell surface receptor signaling pathway|G-protein coupled receptor signaling pathway|membrane|integral component of membrane|PDZ domain binding|carbohydrate binding|neuron projection|positive regulation of synapse assembly|signal transducer activity|transmembrane signaling receptor activity|G-protein coupled receptor activity
Adgrl3	0.00599824	-7.38124	2.87e-130	Down	3.70678	3.31228	3.41363	0.00555102	0.037462	0.0228015	GeneID:319387,Genbank:XM_011249475.2,MGI:MGI:2441950	adhesion G protein-coupled receptor L3		GO:0098742,GO:0016021,GO:0004930,GO:0030054,GO:0005509,GO:0030246,GO:0005515,GO:0005886,GO:0005887,GO:0030424,GO:0005911,GO:0031987,GO:0007165,GO:0042220,GO:0007166,GO:0042995,GO:0007186,GO:0001764,GO:0046872,GO:0007416,GO:0004871,GO:0051965,GO:0016020,GO:0004888	cell-cell adhesion via plasma-membrane adhesion molecules|integral component of membrane|G-protein coupled receptor activity|cell junction|calcium ion binding|carbohydrate binding|protein binding|plasma membrane|integral component of plasma membrane|axon|cell-cell junction|locomotion involved in locomotory behavior|signal transduction|response to cocaine|cell surface receptor signaling pathway|ce…
Adh7	36.8126	5.20213	0.000390106	Up	0	0.0234428	0	0.0572166	0.301536	0.331497	GeneID:11529,Genbank:XM_006500919.3,MGI:MGI:87926	alcohol dehydrogenase 7 (class IV), mu or sigma polypeptide		GO:0045471,GO:0009617,GO:0004022,GO:0046872,GO:0010430,GO:0004024,GO:0048019,GO:0016491,GO:0004031,GO:0051287,GO:0004745,GO:0005622,GO:0005737,GO:0019841,GO:0005829,GO:0055114,GO:0035276,GO:0005886,GO:0042572,GO:0006067,GO:0006068,GO:0001523,GO:0042573,GO:0006069,GO:0042803,GO:0008270	response to ethanol|response to bacterium|alcohol dehydrogenase (NAD) activity|metal ion binding|fatty acid omega-oxidation|alcohol dehydrogenase activity, zinc-dependent|receptor antagonist activity|oxidoreductase activity|aldehyde oxidase activity|NAD binding|retinol dehydrogenase activity|intracellular|cytoplasm|retinol binding|cytosol|oxidation-reduction process|ethanol binding|plasma membran…	mmu00010,mmu00071,mmu00350,mmu00830,mmu00980,mmu00982,mmu05204	Glycolysis / Gluconeogenesis|Fatty acid degradation|Tyrosine metabolism|Retinol metabolism|Metabolism of xenobiotics by cytochrome P450|Drug metabolism - cytochrome P450|Chemical carcinogenesis
Adipor2	0.446458	-1.1634	7.93e-11	Down	79.7938	73.2037	74.1164	38.6078	35.3304	33.6247	GeneID:68465,Genbank:NM_197985.3,MGI:MGI:93830	adiponectin receptor 2		GO:0042802,GO:0006631,GO:0046326,GO:0009755,GO:0046872,GO:0016020,GO:0016021,GO:0019395,GO:0030308,GO:0031226,GO:0046982,GO:0033211,GO:0055100,GO:0061042,GO:0005886,GO:0097003,GO:0038023,GO:0042593,GO:0006629	identical protein binding|fatty acid metabolic process|positive regulation of glucose import|hormone-mediated signaling pathway|metal ion binding|membrane|integral component of membrane|fatty acid oxidation|negative regulation of cell growth|intrinsic component of plasma membrane|protein heterodimerization activity|adiponectin-activated signaling pathway|adiponectin binding|vascular wound healing…	mmu04152,mmu04920,mmu04211,mmu04932	AMPK signaling pathway|Adipocytokine signaling pathway|Longevity regulating pathway - mammal|Non-alcoholic fatty liver disease (NAFLD)
Adm	0.208669	-2.26071	0.00349463	Down	0.454459	1.44795	1.23591	0.214947	0.143018	0.301164	GeneID:11535,Genbank:NM_009627.1,MGI:MGI:108058	adrenomedullin		GO:0097755,GO:0045766,GO:0010460,GO:0002031,GO:1990410,GO:0045906,GO:0030816,GO:0003073,GO:2001214,GO:0046879,GO:0031102,GO:0005179,GO:0048589,GO:0005576,GO:0005615,GO:0005737,GO:0007189,GO:0031623,GO:0007204,GO:0055074,GO:0031700,GO:0007507,GO:0060670,GO:0032496,GO:0008209,GO:0060712,GO:0035809,GO:0008284,GO:0001570,GO:0097084,GO:0043065,GO:0008285,GO:0001843,GO:0097647,GO:0043116,GO:0009611,GO:…	positive regulation of blood vessel diameter|positive regulation of angiogenesis|positive regulation of heart rate|G-protein coupled receptor internalization|adrenomedullin receptor signaling pathway|negative regulation of vasoconstriction|positive regulation of cAMP metabolic process|regulation of systemic arterial blood pressure|positive regulation of vasculogenesis|hormone secretion|neuron pro…	mmu04270	Vascular smooth muscle contraction
Adnp2	0.402119	-1.3143	4.23e-11	Down	9.98894	12.0065	12.6921	4.63207	4.96628	5.49971	GeneID:240442,Genbank:XM_017317903.1,MGI:MGI:2448562	ADNP homeobox 2		GO:0006351,GO:0006355,GO:0030182,GO:0030307,GO:0034599,GO:0046872,GO:0060548,GO:0071300,GO:0003676,GO:0003677,GO:0005634	transcription, DNA-templated|regulation of transcription, DNA-templated|neuron differentiation|positive regulation of cell growth|cellular response to oxidative stress|metal ion binding|negative regulation of cell death|cellular response to retinoic acid|nucleic acid binding|DNA binding|nucleus
Adora1	0.0204232	-5.61365	6.31e-09	Down	0.517368	0.277122	0.265123	0	0.0076285	0.0160559	GeneID:11539,Genbank:NM_001291930.1,MGI:MGI:99401	adenosine A1 receptor		GO:0002686,GO:0002793,GO:0003093,GO:0004629,GO:0004871,GO:0004930,GO:0005515,GO:0016323,GO:0005783,GO:0030425,GO:0005886,GO:0030673,GO:0006612,GO:0031072,GO:0031683,GO:0032229,GO:0032244,GO:0044297,GO:0032279,GO:0045202,GO:0032795,GO:0045211,GO:0032900,GO:0045741,GO:0045776,GO:0045777,GO:0045822,GO:0000186,GO:0060079,GO:0046888,GO:0001609,GO:0060087,GO:0046982,GO:0001659,GO:0070256,GO:0048167,GO:…	negative regulation of leukocyte migration|positive regulation of peptide secretion|regulation of glomerular filtration|phospholipase C activity|signal transducer activity|G-protein coupled receptor activity|protein binding|basolateral plasma membrane|endoplasmic reticulum|dendrite|plasma membrane|axolemma|protein targeting to membrane|heat shock protein binding|G-protein beta/gamma-subunit compl…	mmu04071,mmu04024,mmu04022,mmu04080,mmu04923,mmu04924,mmu05032	Sphingolipid signaling pathway|cAMP signaling pathway|cGMP - PKG signaling pathway|Neuroactive ligand-receptor interaction|Regulation of lipolysis in adipocyte|Renin secretion|Morphine addiction
Adora2a	0.0142209	-6.13585	3.56e-07	Down	2.09871	7.81895	6.14039	0.0521281	0.035338	0.166454	GeneID:11540,Genbank:XM_006513093.3,MGI:MGI:99402	adenosine A2a receptor		GO:0004871,GO:0004930,GO:0005882,GO:0005886,GO:0005887,GO:0006355,GO:0014049,GO:0006469,GO:0014057,GO:0007165,GO:0014061,GO:0007186,GO:0014069,GO:0016020,GO:0016021,GO:0042311,GO:0019899,GO:0042734,GO:0030424,GO:0042755,GO:0030425,GO:0042802,GO:0043025,GO:0043116,GO:0001609,GO:0051393,GO:0043154,GO:0051881,GO:0043279,GO:0051899,GO:0043524,GO:0001963,GO:0051924,GO:0001973,GO:0051968,GO:0060079,GO:…	signal transducer activity|G-protein coupled receptor activity|intermediate filament|plasma membrane|integral component of plasma membrane|regulation of transcription, DNA-templated|positive regulation of glutamate secretion|negative regulation of protein kinase activity|positive regulation of acetylcholine secretion, neurotransmission|signal transduction|regulation of norepinephrine secretion|G-…	mmu04015,mmu04020,mmu04024,mmu04080,mmu04270,mmu05012,mmu05034	Rap1 signaling pathway|Calcium signaling pathway|cAMP signaling pathway|Neuroactive ligand-receptor interaction|Vascular smooth muscle contraction|Parkinson's disease|Alcoholism
Adora2b	8.11221	3.02009	0.00176242	Up	0.061707	0.214266	0.0285558	0.358009	1.10442	1.08782	GeneID:11541,Genbank:NM_007413.4,MGI:MGI:99403	adenosine A2b receptor		GO:0043306,GO:0016020,GO:0004871,GO:0043950,GO:0016021,GO:0004930,GO:0045765,GO:0030828,GO:0005886,GO:0060087,GO:0007165,GO:0007186,GO:0007189,GO:0031284,GO:0008284,GO:0097755,GO:0031668,GO:0008285,GO:0032722,GO:0009986,GO:0032755,GO:0010575,GO:0001609,GO:0032966,GO:0010701,GO:0001973,GO:0033605,GO:0010893,GO:0002882	positive regulation of mast cell degranulation|membrane|signal transducer activity|positive regulation of cAMP-mediated signaling|integral component of membrane|G-protein coupled receptor activity|regulation of angiogenesis|positive regulation of cGMP biosynthetic process|plasma membrane|relaxation of vascular smooth muscle|signal transduction|G-protein coupled receptor signaling pathway|adenylat…	mmu04015,mmu04020,mmu04080,mmu04270,mmu05034	Rap1 signaling pathway|Calcium signaling pathway|Neuroactive ligand-receptor interaction|Vascular smooth muscle contraction|Alcoholism
Adprh	0.403361	-1.30986	1.28e-09	Down	24.0444	27.2856	25.1307	6.80301	12.2285	14.1648	GeneID:11544,Genbank:NM_007414.3,MGI:MGI:1098234	ADP-ribosylarginine hydrolase		GO:0003875,GO:0005096,GO:0005622,GO:0006464,GO:0006886,GO:0016787,GO:0017137,GO:0030955,GO:0046872,GO:0000287,GO:0051725,GO:0090630	ADP-ribosylarginine hydrolase activity|GTPase activator activity|intracellular|cellular protein modification process|intracellular protein transport|hydrolase activity|Rab GTPase binding|potassium ion binding|metal ion binding|magnesium ion binding|protein de-ADP-ribosylation|activation of GTPase activity
Adrb2	8.2911	3.05156	0.0400108	Up	0.0774322	0.0251456	0	0.121902	0.582223	0.204188	GeneID:11555,Genbank:NM_007420.3,MGI:MGI:87938	adrenergic receptor, beta 2		GO:0002032,GO:0002086,GO:0003059,GO:0004871,GO:0004930,GO:0004935,GO:0006940,GO:0004941,GO:0007165,GO:0007186,GO:0007188,GO:0007189,GO:0016020,GO:0007190,GO:0016021,GO:0007267,GO:0016324,GO:0007610,GO:0016525,GO:0019899,GO:0030279,GO:0030424,GO:0001540,GO:0042383,GO:0030425,GO:0001965,GO:0042803,GO:0030501,GO:0001993,GO:0043065,GO:0031398,GO:0002024,GO:0043197,GO:0002025,GO:0043231,GO:0043235,GO:…	desensitization of G-protein coupled receptor protein signaling pathway by arrestin|diaphragm contraction|positive regulation of the force of heart contraction by epinephrine|signal transducer activity|G-protein coupled receptor activity|adrenergic receptor activity|regulation of smooth muscle contraction|beta2-adrenergic receptor activity|signal transduction|G-protein coupled receptor signaling …	mmu04020,mmu04024,mmu04022,mmu04080,mmu04923,mmu04924,mmu04261,mmu04970	Calcium signaling pathway|cAMP signaling pathway|cGMP - PKG signaling pathway|Neuroactive ligand-receptor interaction|Regulation of lipolysis in adipocyte|Renin secretion|Adrenergic signaling in cardiomyocytes|Salivary secretion
Adtrp	28.3647	4.82603	4.86e-06	Up	0	0.0398411	0	0.155135	0.363285	0.29368	GeneID:109254,Genbank:XM_006516835.2,MGI:MGI:1924596	androgen dependent TFPI regulating protein		GO:0010628,GO:0012505,GO:0016020,GO:0016021,GO:0016787,GO:0030195,GO:0042758,GO:0005886,GO:0005901,GO:0009986	positive regulation of gene expression|endomembrane system|membrane|integral component of membrane|hydrolase activity|negative regulation of blood coagulation|long-chain fatty acid catabolic process|plasma membrane|caveola|cell surface
Afap1	4.26005	2.09087	8.27e-22	Up	1.82259	3.43277	3.37175	15.0325	11.83	12.8897	GeneID:70292,Genbank:XM_006504098.2,MGI:MGI:1917542	actin filament associated protein 1		GO:0005856,GO:0005884,GO:0005925,GO:0009966,GO:0015629,GO:0017124,GO:0042169,GO:0051493,GO:0003779,GO:0005737,GO:0005829	cytoskeleton|actin filament|focal adhesion|regulation of signal transduction|actin cytoskeleton|SH3 domain binding|SH2 domain binding|regulation of cytoskeleton organization|actin binding|cytoplasm|cytosol
Afap1l1	0	#NAME?	0.000380479	Down	0.063256	0.172259	0.176586	0	0	0	GeneID:106877,Genbank:NM_178928.4,MGI:MGI:2147199	actin filament associated protein 1-like 1		GO:0030054,GO:0042995,GO:0005515,GO:0005737,GO:0008150	cell junction|cell projection|protein binding|cytoplasm|biological_process
Afp	0.142387	-2.81211	1.7e-26	Down	9.47967	8.65072	7.92339	2.04315	1.09989	0.721861	GeneID:11576,Genbank:NM_007423.4,MGI:MGI:87951	alpha fetoprotein		GO:0005615,GO:0005737,GO:0019953,GO:0042448,GO:0046872,GO:0060395,GO:0001542,GO:0004566,GO:0005576	extracellular space|cytoplasm|sexual reproduction|progesterone metabolic process|metal ion binding|SMAD protein signal transduction|ovulation from ovarian follicle|beta-glucuronidase activity|extracellular region	mmu04390	Hippo signaling pathway
Aga	0.111913	-3.15955	2.33e-28	Down	9.93593	9.36737	9.02379	3.02725	0.417393	0.318553	GeneID:11593,Genbank:XM_006509249.3,MGI:MGI:104873	aspartylglucosaminidase		GO:0005764,GO:0005783,GO:0006508,GO:0006517,GO:0008233,GO:0016787,GO:0043621,GO:0051604,GO:0003948,GO:0005615	lysosome|endoplasmic reticulum|proteolysis|protein deglycosylation|peptidase activity|hydrolase activity|protein self-association|protein maturation|N4-(beta-N-acetylglucosaminyl)-L-asparaginase activity|extracellular space	mmu00511,mmu04142	Other glycan degradation|Lysosome
Agbl2	0.0154556	-6.01572	4e-05	Down	0.24708	0.135203	0.10859	0.00937645	0	0	GeneID:271813,Genbank:XM_006499630.2,MGI:MGI:2443254	ATP/GTP binding protein-like 2		GO:0005814,GO:0005829,GO:0005856,GO:0006508,GO:0008233,GO:0008237,GO:0008270,GO:0016787,GO:0035610,GO:0036064,GO:0042995,GO:0004180,GO:0046872,GO:0004181,GO:0005737	centriole|cytosol|cytoskeleton|proteolysis|peptidase activity|metallopeptidase activity|zinc ion binding|hydrolase activity|protein side chain deglutamylation|ciliary basal body|cell projection|carboxypeptidase activity|metal ion binding|metallocarboxypeptidase activity|cytoplasm
Agbl3	0.482369	-1.05179	0.014804	Down	0.634578	0.330068	0.226204	0.260568	0.232949	0.248333	GeneID:76223,Genbank:NM_001289656.1,MGI:MGI:1923473	ATP/GTP binding protein-like 3		GO:0005575,GO:0005737,GO:0006508,GO:0008233,GO:0008237,GO:0008270,GO:0016787,GO:0035610,GO:0046872,GO:0004180,GO:0004181	cellular_component|cytoplasm|proteolysis|peptidase activity|metallopeptidase activity|zinc ion binding|hydrolase activity|protein side chain deglutamylation|metal ion binding|carboxypeptidase activity|metallocarboxypeptidase activity
Agk	0.325523	-1.61917	7.06e-13	Down	4.27837	4.34236	4.0378	1.45619	1.38947	1.39834	GeneID:69923,Genbank:XM_006506571.2,MGI:MGI:1917173	acylglycerol kinase		GO:0031305,GO:0003951,GO:0042721,GO:0004143,GO:0043231,GO:0005524,GO:0005739,GO:0005743,GO:0005758,GO:0045039,GO:0008152,GO:0046513,GO:0016020,GO:0046834,GO:0047620,GO:0016301,GO:0000166,GO:0016310,GO:0001727,GO:0016740,GO:0001729	integral component of mitochondrial inner membrane|NAD+ kinase activity|mitochondrial inner membrane protein insertion complex|diacylglycerol kinase activity|intracellular membrane-bounded organelle|ATP binding|mitochondrion|mitochondrial inner membrane|mitochondrial intermembrane space|protein import into mitochondrial inner membrane|metabolic process|ceramide biosynthetic process|membrane|lipid…	mmu00561	Glycerolipid metabolism
Ago4	5.72404	2.51703	0.0262033	Up	0.01313	0.0194035	0.0121504	0.0441056	0.111399	0.117861	GeneID:76850,Genbank:NM_153177.3,MGI:MGI:1924100	argonaute RISC catalytic subunit 4		GO:0035280,GO:0016442,GO:0003725,GO:0043066,GO:0016604,GO:0003727,GO:0070578,GO:0022604,GO:0005634,GO:0005654,GO:0005737,GO:0005829,GO:0006402,GO:0031047,GO:0006417,GO:0031054,GO:0007130,GO:0035068,GO:0007140,GO:0035196,GO:0008584,GO:0000932,GO:0035198,GO:0010501,GO:0003676,GO:0035278,GO:0010586,GO:0003723	miRNA loading onto RISC involved in gene silencing by miRNA|RISC complex|double-stranded RNA binding|negative regulation of apoptotic process|nuclear body|single-stranded RNA binding|RISC-loading complex|regulation of cell morphogenesis|nucleus|nucleoplasm|cytoplasm|cytosol|mRNA catabolic process|gene silencing by RNA|regulation of translation|pre-miRNA processing|synaptonemal complex assembly|mi…
Agpat2	2.14336	1.09987	0.00131519	Up	16.3317	10.8792	9.68114	36.9157	24.2002	25.0118	GeneID:67512,Genbank:NM_026212.2,MGI:MGI:1914762	1-acylglycerol-3-phosphate O-acyltransferase 2 (lysophosphatidic acid acyltransferase, beta)		GO:0005783,GO:0006629,GO:0006654,GO:0008152,GO:0008654,GO:0016020,GO:0016021,GO:0016411,GO:0016740,GO:0016746,GO:0046474,GO:0001819,GO:0003841	endoplasmic reticulum|lipid metabolic process|phosphatidic acid biosynthetic process|metabolic process|phospholipid biosynthetic process|membrane|integral component of membrane|acylglycerol O-acyltransferase activity|transferase activity|transferase activity, transferring acyl groups|glycerophospholipid biosynthetic process|positive regulation of cytokine production|1-acylglycerol-3-phosphate O-a…	mmu00561,mmu00564,mmu04072,mmu04975	Glycerolipid metabolism|Glycerophospholipid metabolism|Phospholipase D signaling pathway|Fat digestion and absorption
Agpat3	2.49706	1.32023	1.22e-11	Up	4.30645	4.47539	3.91637	11.1144	12.076	11.6244	GeneID:28169,Genbank:XM_006513716.2,MGI:MGI:1336186	1-acylglycerol-3-phosphate O-acyltransferase 3		GO:0006629,GO:0008152,GO:0008654,GO:0016020,GO:0016021,GO:0016740,GO:0016746,GO:0042171,GO:0003841,GO:0005634,GO:0005783	lipid metabolic process|metabolic process|phospholipid biosynthetic process|membrane|integral component of membrane|transferase activity|transferase activity, transferring acyl groups|lysophosphatidic acid acyltransferase activity|1-acylglycerol-3-phosphate O-acyltransferase activity|nucleus|endoplasmic reticulum	mmu00561,mmu00564,mmu04072	Glycerolipid metabolism|Glycerophospholipid metabolism|Phospholipase D signaling pathway
Agpat4	0.401166	-1.31773	1.55e-09	Down	16.2371	16.8726	15.9983	7.01313	7.23668	6.72263	GeneID:68262,Genbank:XM_006523345.2,MGI:MGI:1915512	1-acylglycerol-3-phosphate O-acyltransferase 4 (lysophosphatidic acid acyltransferase, delta)		GO:0006644,GO:0008152,GO:0008654,GO:0016020,GO:0016021,GO:0016740,GO:0016746,GO:0042171,GO:0003841,GO:0005741,GO:0006629	phospholipid metabolic process|metabolic process|phospholipid biosynthetic process|membrane|integral component of membrane|transferase activity|transferase activity, transferring acyl groups|lysophosphatidic acid acyltransferase activity|1-acylglycerol-3-phosphate O-acyltransferase activity|mitochondrial outer membrane|lipid metabolic process	mmu00561,mmu00564,mmu04072	Glycerolipid metabolism|Glycerophospholipid metabolism|Phospholipase D signaling pathway
Agps	2.02147	1.0154	4.61e-08	Up	16.5754	13.9232	14.0693	39.1086	29.4856	30.0783	GeneID:228061,Genbank:NM_172666.3,MGI:MGI:2443065	alkylglycerone phosphate synthase		GO:0005739,GO:0005777,GO:0006629,GO:0008609,GO:0008610,GO:0016491,GO:0016614,GO:0016740,GO:0050660,GO:0055114,GO:0003824,GO:0005730	mitochondrion|peroxisome|lipid metabolic process|alkylglycerone-phosphate synthase activity|lipid biosynthetic process|oxidoreductase activity|oxidoreductase activity, acting on CH-OH group of donors|transferase activity|flavin adenine dinucleotide binding|oxidation-reduction process|catalytic activity|nucleolus	mmu00565,mmu04146	Ether lipid metabolism|Peroxisome
Agt	0.0234892	-5.41186	0.00201649	Down	0.454372	0.295859	0.142696	0	0.0238768	0	GeneID:11606,Genbank:NM_007428.3,MGI:MGI:87963	angiotensinogen (serpin peptidase inhibitor, clade A, member 8)		GO:1900020,GO:1901201,GO:1903598,GO:1903779,GO:0002018,GO:1904707,GO:1904754,GO:0002019,GO:1905010,GO:0002027,GO:1905589,GO:0002035,GO:2001238,GO:0003014,GO:2001275,GO:0003051,GO:0007202,GO:0003331,GO:0007204,GO:0004867,GO:0007250,GO:0005179,GO:0007588,GO:0008065,GO:0008217,GO:0014061,GO:0008284,GO:0014068,GO:0008285,GO:0014824,GO:0009409,GO:0014873,GO:0016525,GO:0030198,GO:0030308,GO:0001543,GO:…	positive regulation of protein kinase C activity|regulation of extracellular matrix assembly|positive regulation of gap junction assembly|regulation of cardiac conduction|renin-angiotensin regulation of aldosterone production|positive regulation of vascular smooth muscle cell proliferation|positive regulation of vascular associated smooth muscle cell migration|regulation of renal output by angiot…	mmu04924,mmu04614,mmu04270,mmu05410	Renin secretion|Renin-angiotensin system|Vascular smooth muscle contraction|Hypertrophic cardiomyopathy (HCM)
Ahcyl2	0.186291	-2.42437	8.43e-28	Down	40.0519	30.8375	30.3937	7.14698	6.83915	7.15337	GeneID:74340,Genbank:XM_011241082.2,MGI:MGI:1921590	S-adenosylhomocysteine hydrolase-like 2		GO:0005737,GO:0005783,GO:0005829,GO:0006730,GO:0016787,GO:0033353,GO:0043005,GO:0043231,GO:0004013	cytoplasm|endoplasmic reticulum|cytosol|one-carbon metabolic process|hydrolase activity|S-adenosylmethionine cycle|neuron projection|intracellular membrane-bounded organelle|adenosylhomocysteinase activity	mmu00270	Cysteine and methionine metabolism
Ahsa1	2.07477	1.05295	8.86e-09	Up	42.6331	40.3127	39.6408	85.4455	94.9855	94.0597	GeneID:217737,Genbank:XM_006515729.1,MGI:MGI:2387603	AHA1, activator of heat shock protein ATPase 1		GO:0005783,GO:0005829,GO:0006950,GO:0045296,GO:0051087,GO:0001671,GO:0005515,GO:0005737	endoplasmic reticulum|cytosol|response to stress|cadherin binding|chaperone binding|ATPase activator activity|protein binding|cytoplasm
Aif1l	13.7895	3.7855	1.61e-15	Up	2.62108	2.52067	2.30299	49.1216	31.3963	30.7629	GeneID:108897,Genbank:NM_145144.1,MGI:MGI:1919598	allograft inflammatory factor 1-like		GO:0005856,GO:0005884,GO:0005886,GO:0005925,GO:0008150,GO:0015629,GO:0016020,GO:0032991,GO:0042995,GO:0046872,GO:0051015,GO:0003779,GO:0005509,GO:0005737	cytoskeleton|actin filament|plasma membrane|focal adhesion|biological_process|actin cytoskeleton|membrane|protein-containing complex|cell projection|metal ion binding|actin filament binding|actin binding|calcium ion binding|cytoplasm
Aifm3	2.21978	1.15042	0.0353682	Up	0.123458	0.0804165	0.260753	0.608342	0.380161	0.397055	GeneID:72168,Genbank:XM_006522590.3,MGI:MGI:1919418	apoptosis-inducing factor, mitochondrion-associated 3		GO:0005783,GO:0005829,GO:0006915,GO:0016491,GO:0046872,GO:0050660,GO:0051536,GO:0051537,GO:0055114,GO:0097194,GO:0005739,GO:0005743	endoplasmic reticulum|cytosol|apoptotic process|oxidoreductase activity|metal ion binding|flavin adenine dinucleotide binding|iron-sulfur cluster binding|2 iron, 2 sulfur cluster binding|oxidation-reduction process|execution phase of apoptosis|mitochondrion|mitochondrial inner membrane
Aim2	0.014005	-6.15792	1.67e-72	Down	13.8662	17.9047	18.9762	0.416866	0.131051	0.130061	GeneID:383619,Genbank:XM_017321511.1,MGI:MGI:2686159	absent in melanoma 2		GO:0097169,GO:0042802,GO:0032088,GO:0002376,GO:2001056,GO:0045087,GO:0032461,GO:0003677,GO:0050702,GO:0032731,GO:0003690,GO:0050718,GO:0005515,GO:0005634,GO:0005654,GO:0005737,GO:0051092,GO:0033209,GO:0005739,GO:0070269,GO:0035458,GO:0005829,GO:0002218,GO:0035690,GO:0006915,GO:0006954,GO:0002230	AIM2 inflammasome complex|identical protein binding|negative regulation of NF-kappaB transcription factor activity|immune system process|positive regulation of cysteine-type endopeptidase activity|innate immune response|positive regulation of protein oligomerization|DNA binding|interleukin-1 beta secretion|positive regulation of interleukin-1 beta production|double-stranded DNA binding|positive r…	mmu04621,mmu04623	NOD-like receptor signaling pathway|Cytosolic DNA-sensing pathway
Ajuba	2.29605	1.19915	0.000147214	Up	11.2639	6.84823	7.25435	26.4485	18.3866	18.354	GeneID:16475,Genbank:NM_010590.5,MGI:MGI:1341886	ajuba LIM protein		GO:0003714,GO:0005515,GO:0005634,GO:0005667,GO:0007010,GO:0005737,GO:0007049,GO:0005794,GO:0007155,GO:0005829,GO:0016020,GO:0016339,GO:0030027,GO:0030032,GO:0035331,GO:0030054,GO:0043087,GO:0030334,GO:0043123,GO:0043406,GO:0045294,GO:0046474,GO:0000122,GO:0046872,GO:0000932,GO:0048041,GO:0051015,GO:0001666,GO:0003682,GO:0005856,GO:0005886,GO:0005911,GO:0005912,GO:0005925,GO:0031047,GO:0006351,GO:…	transcription corepressor activity|protein binding|nucleus|transcription factor complex|cytoskeleton organization|cytoplasm|cell cycle|Golgi apparatus|cell adhesion|cytosol|membrane|calcium-dependent cell-cell adhesion via plasma membrane cell adhesion molecules|lamellipodium|lamellipodium assembly|negative regulation of hippo signaling|cell junction|regulation of GTPase activity|regulation of ce…	mmu04390,mmu04392	Hippo signaling pathway|Hippo signaling pathway - multiple species
Ak7	12.6937	3.66604	0.0422557	Up	0.00672667	0.00653718	0	0.0823351	0.0250952	0.0463449	GeneID:78801,Genbank:XM_006516390.2,MGI:MGI:1926051	adenylate kinase 7		GO:0019205,GO:0004017,GO:0019206,GO:0004127,GO:0030030,GO:0004550,GO:0005524,GO:0005737,GO:0006139,GO:0006165,GO:0035082,GO:0007283,GO:0007420,GO:0009142,GO:0016301,GO:0000166,GO:0016310,GO:0002437,GO:0016740,GO:0003351	nucleobase-containing compound kinase activity|adenylate kinase activity|nucleoside kinase activity|cytidylate kinase activity|cell projection organization|nucleoside diphosphate kinase activity|ATP binding|cytoplasm|nucleobase-containing compound metabolic process|nucleoside diphosphate phosphorylation|axoneme assembly|spermatogenesis|brain development|nucleoside triphosphate biosynthetic proces…	mmu00230,mmu00730	Purine metabolism|Thiamine metabolism
Akap17b	0.0644905	-3.95477	1.19e-16	Down	0.534234	0.409991	0.509742	0.0288175	0.0315589	0.046378	GeneID:338351,Genbank:XM_006541384.3,MGI:MGI:2443758	A kinase (PRKA) anchor protein 17B		GO:0005575,GO:0005634,GO:0005681,GO:0006397,GO:0008150,GO:0008380,GO:0003674,GO:0003676,GO:0003723	cellular_component|nucleus|spliceosomal complex|mRNA processing|biological_process|RNA splicing|molecular_function|nucleic acid binding|RNA binding
Akap5	282.25	8.14083	0.00122914	Up	0.00547458	0.00536362	0.0149406	5.57682	1.02396	1.08177	GeneID:238276,Genbank:XM_006515842.3,MGI:MGI:2685104	A kinase (PRKA) anchor protein 5		GO:0006605,GO:0007165,GO:0007193,GO:0007194,GO:0008179,GO:0009898,GO:0032279,GO:0010524,GO:0032590,GO:0010738,GO:0032591,GO:0014069,GO:0032947,GO:0032991,GO:0034237,GO:0035254,GO:0050811,GO:0036394,GO:0060076,GO:0042307,GO:0097110,GO:0043025,GO:1903078,GO:0001664,GO:0001934,GO:0003779,GO:0005515,GO:0005516,GO:0005737,GO:0005856,GO:0005886,GO:0016020,GO:0016323,GO:0017124,GO:0019900,GO:0019901,GO:…	protein targeting|signal transduction|adenylate cyclase-inhibiting G-protein coupled receptor signaling pathway|negative regulation of adenylate cyclase activity|adenylate cyclase binding|cytoplasmic side of plasma membrane|asymmetric synapse|positive regulation of calcium ion transport into cytosol|dendrite membrane|regulation of protein kinase A signaling|dendritic spine membrane|postsynaptic d…
Akap7	0.497905	-1.00606	5.27e-06	Down	2.91297	3.51445	3.22937	1.37987	2.00874	1.75355	GeneID:432442,Genbank:XM_006512788.3,MGI:MGI:1859150	A kinase (PRKA) anchor protein 7		GO:0034237,GO:0016328,GO:0005737,GO:0051018,GO:0016529,GO:0005829,GO:0019901,GO:0060306,GO:0005886,GO:0007178,GO:0008022,GO:0008104,GO:0019904,GO:0070382,GO:0030315,GO:0010738,GO:0071320,GO:0032947,GO:1901381,GO:0032991,GO:0016020,GO:0000166,GO:1902261,GO:0016208,GO:0005515,GO:0016324,GO:0005634	protein kinase A regulatory subunit binding|lateral plasma membrane|cytoplasm|protein kinase A binding|sarcoplasmic reticulum|cytosol|protein kinase binding|regulation of membrane repolarization|plasma membrane|transmembrane receptor protein serine/threonine kinase signaling pathway|protein C-terminus binding|protein localization|protein domain specific binding|exocytic vesicle|T-tubule|regulatio…
Akna	0.364335	-1.45666	1.16e-07	Down	1.22671	1.64366	1.43179	0.730559	0.487648	0.564545	GeneID:100182,Genbank:NM_001045514.3,MGI:MGI:2140340	AT-hook transcription factor		GO:0003677,GO:0005634,GO:0005654,GO:0005813,GO:0005829,GO:0006351,GO:0006355,GO:0043231,GO:0045944,GO:0000978,GO:0001077,GO:0001650	DNA binding|nucleus|nucleoplasm|centrosome|cytosol|transcription, DNA-templated|regulation of transcription, DNA-templated|intracellular membrane-bounded organelle|positive regulation of transcription by RNA polymerase II|RNA polymerase II proximal promoter sequence-specific DNA binding|transcriptional activator activity, RNA polymerase II proximal promoter sequence-specific DNA binding|fibrillar…
Akr1b10	0.210971	-2.24489	3.47e-13	Down	6.54586	5.49276	6.16534	1.24956	1.48757	1.45744	GeneID:67861,Genbank:XM_006506527.3,MGI:MGI:1915111	aldo-keto reductase family 1, member B10 (aldose reductase)		GO:0005739,GO:0005829,GO:0008106,GO:0016491,GO:0016918,GO:0052650,GO:0070401,GO:0070402,GO:0004032	mitochondrion|cytosol|alcohol dehydrogenase (NADP+) activity|oxidoreductase activity|retinal binding|NADP-retinol dehydrogenase activity|NADP+ binding|NADPH binding|alditol:NADP+ 1-oxidoreductase activity	mmu00040,mmu00051,mmu00052,mmu00561,mmu00790	Pentose and glucuronate interconversions|Fructose and mannose metabolism|Galactose metabolism|Glycerolipid metabolism|Folate biosynthesis
Akr1b7	0.0445562	-4.48823	8.71e-08	Down	1.13683	1.00665	0.802203	0.0575224	0.0283317	0.0301417	GeneID:11997,Genbank:NM_009731.2,MGI:MGI:101918	aldo-keto reductase family 1, member B7		GO:0005739,GO:0005829,GO:0008106,GO:0016491,GO:0044255,GO:0055114,GO:0004032,GO:0005737	mitochondrion|cytosol|alcohol dehydrogenase (NADP+) activity|oxidoreductase activity|cellular lipid metabolic process|oxidation-reduction process|alditol:NADP+ 1-oxidoreductase activity|cytoplasm	mmu00040,mmu00051,mmu00052,mmu00561,mmu00790	Pentose and glucuronate interconversions|Fructose and mannose metabolism|Galactose metabolism|Glycerolipid metabolism|Folate biosynthesis
Akr1c12	0.0824379	-3.60055	3.64e-46	Down	96.5506	121.129	117.937	15.966	5.88263	6.16442	GeneID:622402,Genbank:NM_013777.2,MGI:MGI:1351661	aldo-keto reductase family 1, member C12		GO:0047023,GO:0005575,GO:0047086,GO:0005829,GO:0006693,GO:0006805,GO:0008106,GO:0008202,GO:0008207,GO:0016229,GO:0016491,GO:0032052,GO:0042448,GO:0004032,GO:0044597,GO:0004033,GO:0044598,GO:0005496	androsterone dehydrogenase activity|cellular_component|ketosteroid monooxygenase activity|cytosol|prostaglandin metabolic process|xenobiotic metabolic process|alcohol dehydrogenase (NADP+) activity|steroid metabolic process|C21-steroid hormone metabolic process|steroid dehydrogenase activity|oxidoreductase activity|bile acid binding|progesterone metabolic process|alditol:NADP+ 1-oxidoreductase ac…
Akr1c13	0.222667	-2.16704	3.81e-31	Down	119.903	140.283	137.019	45.5572	22.5046	26.0738	GeneID:27384,Genbank:XM_006516482.2,MGI:MGI:1351662	aldo-keto reductase family 1, member C13		GO:0047023,GO:0005829,GO:0047086,GO:0006693,GO:0055114,GO:0006805,GO:0008106,GO:0008202,GO:0008207,GO:0016229,GO:0016491,GO:0032052,GO:0042448,GO:0004032,GO:0044597,GO:0004033,GO:0044598,GO:0005496	androsterone dehydrogenase activity|cytosol|ketosteroid monooxygenase activity|prostaglandin metabolic process|oxidation-reduction process|xenobiotic metabolic process|alcohol dehydrogenase (NADP+) activity|steroid metabolic process|C21-steroid hormone metabolic process|steroid dehydrogenase activity|oxidoreductase activity|bile acid binding|progesterone metabolic process|alditol:NADP+ 1-oxidored…
Akr1c14	0.0720253	-3.79535	0.00227013	Down	1.09175	0.276814	0.522944	0	0.0980439	0.0700537	GeneID:105387,Genbank:NM_134072.1,MGI:MGI:2145458	aldo-keto reductase family 1, member C14		GO:0047023,GO:0005829,GO:0047086,GO:0006693,GO:0008106,GO:0008202,GO:0008207,GO:0016229,GO:0016491,GO:0032052,GO:0042448,GO:0044597,GO:0004032,GO:0044598,GO:0005496,GO:0005575	androsterone dehydrogenase activity|cytosol|ketosteroid monooxygenase activity|prostaglandin metabolic process|alcohol dehydrogenase (NADP+) activity|steroid metabolic process|C21-steroid hormone metabolic process|steroid dehydrogenase activity|oxidoreductase activity|bile acid binding|progesterone metabolic process|daunorubicin metabolic process|alditol:NADP+ 1-oxidoreductase activity|doxorubici…
Akr1c18	0.250725	-1.99582	0.000612351	Down	31.2667	15.925	14.4881	0.555735	8.51081	8.59325	GeneID:105349,Genbank:XM_011244250.1,MGI:MGI:2145420	aldo-keto reductase family 1, member C18		GO:0005737,GO:0005829,GO:0006693,GO:0006709,GO:0007186,GO:0034614,GO:0007567,GO:0035410,GO:0008106,GO:0042448,GO:0008202,GO:0042574,GO:0044597,GO:0048385,GO:0044598,GO:0050810,GO:0051897,GO:0045550,GO:0055114,GO:0061370,GO:0071276,GO:0071277,GO:0000060,GO:0071379,GO:0001758,GO:0071384,GO:0004032,GO:0071395,GO:0004033,GO:0004745,GO:0005496,GO:0005622,GO:0005634,GO:0008207,GO:0008284,GO:0010942,GO:…	cytoplasm|cytosol|prostaglandin metabolic process|progesterone catabolic process|G-protein coupled receptor signaling pathway|cellular response to reactive oxygen species|parturition|dihydrotestosterone 17-beta-dehydrogenase activity|alcohol dehydrogenase (NADP+) activity|progesterone metabolic process|steroid metabolic process|retinal metabolic process|daunorubicin metabolic process|regulation o…	mmu00140	Steroid hormone biosynthesis
Akr1c19	0.168058	-2.57297	5.09e-13	Down	45.8912	30.6287	31.5308	9.57535	4.78611	4.25717	GeneID:432720,Genbank:NM_001013785.3,MGI:MGI:2653678	aldo-keto reductase family 1, member C19		GO:0047023,GO:0005575,GO:0047086,GO:0005829,GO:0006693,GO:0008106,GO:0008150,GO:0008202,GO:0008207,GO:0016229,GO:0016491,GO:0032052,GO:0042448,GO:0003674,GO:0044597,GO:0004032,GO:0044598,GO:0005496	androsterone dehydrogenase activity|cellular_component|ketosteroid monooxygenase activity|cytosol|prostaglandin metabolic process|alcohol dehydrogenase (NADP+) activity|biological_process|steroid metabolic process|C21-steroid hormone metabolic process|steroid dehydrogenase activity|oxidoreductase activity|bile acid binding|progesterone metabolic process|molecular_function|daunorubicin metabolic p…
Aktip	2.13294	1.09284	3.88e-08	Up	1.94455	2.19555	2.07024	5.02799	4.4467	4.46715	GeneID:14339,Genbank:XM_006530673.3,MGI:MGI:3693832	thymoma viral proto-oncogene 1 interacting protein		GO:0006915,GO:0007032,GO:0007040,GO:0008333,GO:0015031,GO:0016020,GO:0030897,GO:0031625,GO:0032092,GO:0045022,GO:0061630,GO:0001934,GO:0070695,GO:0005737,GO:0005886	apoptotic process|endosome organization|lysosome organization|endosome to lysosome transport|protein transport|membrane|HOPS complex|ubiquitin protein ligase binding|positive regulation of protein binding|early endosome to late endosome transport|ubiquitin protein ligase activity|positive regulation of protein phosphorylation|FHF complex|cytoplasm|plasma membrane
Alcam	0.0734538	-3.76702	3.44e-21	Down	36.6361	54.1832	52.8422	6.23243	3.07269	2.53337	GeneID:11658,Genbank:NM_009655.2,MGI:MGI:1313266	activated leukocyte cell adhesion molecule		GO:0042995,GO:0005515,GO:0043025,GO:0005886,GO:0007155,GO:0007157,GO:0007411,GO:0008045,GO:0009897,GO:0016020,GO:0016021,GO:0030424,GO:0031226,GO:0001772,GO:0042101,GO:0002250,GO:0042802,GO:0002376	cell projection|protein binding|neuronal cell body|plasma membrane|cell adhesion|heterophilic cell-cell adhesion via plasma membrane cell adhesion molecules|axon guidance|motor neuron axon guidance|external side of plasma membrane|membrane|integral component of membrane|axon|intrinsic component of plasma membrane|immunological synapse|T cell receptor complex|adaptive immune response|identical pro…	mmu04514	Cell adhesion molecules (CAMs)
Aldh1a1	0.0575197	-4.1198	0.0111729	Down	54.5506	12.8149	13.725	3.04439	0.903099	0.980963	GeneID:11668,Genbank:NM_013467.3,MGI:MGI:1353450	aldehyde dehydrogenase family 1, subfamily A1		GO:0043065,GO:0018479,GO:0002072,GO:0045471,GO:0042493,GO:0002138,GO:0048048,GO:0042572,GO:0004028,GO:0051287,GO:0004029,GO:0005634,GO:0042573,GO:0005737,GO:0051289,GO:0005829,GO:0055114,GO:0006979,GO:0042802,GO:0008152,GO:0001523,GO:0042904,GO:0016491,GO:0001758,GO:0042905	positive regulation of apoptotic process|benzaldehyde dehydrogenase (NAD+) activity|optic cup morphogenesis involved in camera-type eye development|response to ethanol|response to drug|retinoic acid biosynthetic process|embryonic eye morphogenesis|retinol metabolic process|3-chloroallyl aldehyde dehydrogenase activity|NAD binding|aldehyde dehydrogenase (NAD) activity|nucleus|retinoic acid metabol…	mmu00830	Retinol metabolism
Aldh1a2	36.7852	5.20106	9.83e-05	Up	0.0204059	0.0198936	0	0.716643	0.211234	0.385151	GeneID:19378,Genbank:NM_009022.4,MGI:MGI:107928	aldehyde dehydrogenase family 1, subfamily A2		GO:0004028,GO:0004029,GO:0005737,GO:0005829,GO:0007507,GO:0008152,GO:0030182,GO:0008284,GO:0030324,GO:0008285,GO:0030326,GO:0009855,GO:0030900,GO:0030902,GO:0031016,GO:0031076,GO:0048566,GO:0034097,GO:0048738,GO:0035115,GO:0055114,GO:0035799,GO:0060324,GO:0071300,GO:0090242,GO:0001523,GO:0001568,GO:0001758,GO:0001936,GO:0001947,GO:0002138,GO:0003007,GO:0009952,GO:0009954,GO:0010628,GO:0014032,GO:…	3-chloroallyl aldehyde dehydrogenase activity|aldehyde dehydrogenase (NAD) activity|cytoplasm|cytosol|heart development|metabolic process|neuron differentiation|positive regulation of cell proliferation|lung development|negative regulation of cell proliferation|embryonic limb morphogenesis|determination of bilateral symmetry|forebrain development|hindbrain development|pancreas development|embryon…	mmu00830	Retinol metabolism
Aldh1a3	0.0138622	-6.1727	1.22e-13	Down	14.108	31.7731	30.0572	0.345372	0.320806	0.372827	GeneID:56847,Genbank:NM_053080.3,MGI:MGI:1861722	aldehyde dehydrogenase family 1, subfamily A3		GO:0004029,GO:0004030,GO:0005634,GO:0005737,GO:0005829,GO:0042803,GO:0005886,GO:0043065,GO:0006081,GO:0007626,GO:0043584,GO:0048048,GO:0048386,GO:0050885,GO:0051289,GO:0055114,GO:0001758,GO:0002072,GO:0002138,GO:0004028,GO:0008152,GO:0016491,GO:0021768,GO:0031076,GO:0042472,GO:0042573,GO:0060013,GO:0060166,GO:0060324,GO:0042574,GO:0070324,GO:0070384,GO:0070403	aldehyde dehydrogenase (NAD) activity|aldehyde dehydrogenase [NAD(P)+] activity|nucleus|cytoplasm|cytosol|protein homodimerization activity|plasma membrane|positive regulation of apoptotic process|cellular aldehyde metabolic process|locomotory behavior|nose development|embryonic eye morphogenesis|positive regulation of retinoic acid receptor signaling pathway|neuromuscular process controlling bal…	mmu00010,mmu00340,mmu00350,mmu00360,mmu00410,mmu00980,mmu00982,mmu05204	Glycolysis / Gluconeogenesis|Histidine metabolism|Tyrosine metabolism|Phenylalanine metabolism|beta-Alanine metabolism|Metabolism of xenobiotics by cytochrome P450|Drug metabolism - cytochrome P450|Chemical carcinogenesis
Aldh1a7	0.0322372	-4.95513	4.42e-06	Down	6.95566	2.54878	2.96478	0.262565	0.0785705	0.104648	GeneID:26358,Genbank:NM_011921.2,MGI:MGI:1347050	aldehyde dehydrogenase family 1, subfamily A7		GO:0004029,GO:0005737,GO:0008152,GO:0016491,GO:0018479,GO:0042573,GO:0055114,GO:0001758,GO:0004028	aldehyde dehydrogenase (NAD) activity|cytoplasm|metabolic process|oxidoreductase activity|benzaldehyde dehydrogenase (NAD+) activity|retinoic acid metabolic process|oxidation-reduction process|retinal dehydrogenase activity|3-chloroallyl aldehyde dehydrogenase activity	mmu00830	Retinol metabolism
Aldh2	0.289788	-1.78693	1.67e-22	Down	54.5155	58.1025	55.0681	10.2711	20.5778	20.6631	GeneID:11669,Genbank:NM_009656.4,MGI:MGI:99600	aldehyde dehydrogenase 2, mitochondrial		GO:0005739,GO:0008152,GO:0016491,GO:0042802,GO:0043066,GO:0051287,GO:0055114,GO:0070404,GO:0004029,GO:0005515	mitochondrion|metabolic process|oxidoreductase activity|identical protein binding|negative regulation of apoptotic process|NAD binding|oxidation-reduction process|NADH binding|aldehyde dehydrogenase (NAD) activity|protein binding	mmu00010,mmu00053,mmu00620,mmu00071,mmu00561,mmu00280,mmu00310,mmu00330,mmu00340,mmu00380,mmu00410	Glycolysis / Gluconeogenesis|Ascorbate and aldarate metabolism|Pyruvate metabolism|Fatty acid degradation|Glycerolipid metabolism|Valine, leucine and isoleucine degradation|Lysine degradation|Arginine and proline metabolism|Histidine metabolism|Tryptophan metabolism|beta-Alanine metabolism
Aldh3b2	0.17911	-2.48108	0.000892181	Down	0.809966	0.689224	0.815699	0.265763	0.155418	0.0466698	GeneID:621603,Genbank:NM_001177438.1,MGI:MGI:2147613	aldehyde dehydrogenase 3 family, member B2		GO:0005811,GO:0006081,GO:0008152,GO:0016491,GO:0055114,GO:0004028,GO:0004029,GO:0004030	lipid droplet|cellular aldehyde metabolic process|metabolic process|oxidoreductase activity|oxidation-reduction process|3-chloroallyl aldehyde dehydrogenase activity|aldehyde dehydrogenase (NAD) activity|aldehyde dehydrogenase [NAD(P)+] activity	mmu00010,mmu00340,mmu00350,mmu00360,mmu00410,mmu00980,mmu00982,mmu05204	Glycolysis / Gluconeogenesis|Histidine metabolism|Tyrosine metabolism|Phenylalanine metabolism|beta-Alanine metabolism|Metabolism of xenobiotics by cytochrome P450|Drug metabolism - cytochrome P450|Chemical carcinogenesis
Aldh3b3	0.0741852	-3.75272	0.000195848	Down	0.476379	0.529381	0.368918	0.0588574	0.0391781	0	GeneID:73458,Genbank:XM_006531843.2,MGI:MGI:1920708	aldehyde dehydrogenase 3 family, member B3		GO:0005737,GO:0005886,GO:0006081,GO:0008152,GO:0016020,GO:0016491,GO:0055114,GO:0004028,GO:0004029,GO:0004030	cytoplasm|plasma membrane|cellular aldehyde metabolic process|metabolic process|membrane|oxidoreductase activity|oxidation-reduction process|3-chloroallyl aldehyde dehydrogenase activity|aldehyde dehydrogenase (NAD) activity|aldehyde dehydrogenase [NAD(P)+] activity	mmu00010,mmu00340,mmu00350,mmu00360,mmu00410,mmu00980,mmu00982,mmu05204	Glycolysis / Gluconeogenesis|Histidine metabolism|Tyrosine metabolism|Phenylalanine metabolism|beta-Alanine metabolism|Metabolism of xenobiotics by cytochrome P450|Drug metabolism - cytochrome P450|Chemical carcinogenesis
Aldh5a1	2.60272	1.38002	2.31e-05	Up	0.410003	0.744802	0.862908	1.34333	2.12321	2.09142	GeneID:214579,Genbank:NM_172532.3,MGI:MGI:2441982	aldhehyde dehydrogenase family 5, subfamily A1		GO:0016491,GO:0007417,GO:0005739,GO:0022904,GO:0031406,GO:0008152,GO:0006006,GO:0042135,GO:0006083,GO:0006105,GO:0006536,GO:0009013,GO:0006540,GO:0046459,GO:0006541,GO:0051287,GO:0009448,GO:0006650,GO:0009450,GO:0006678,GO:0004777,GO:0051289,GO:0006681,GO:0055114,GO:0009791,GO:0006749	oxidoreductase activity|central nervous system development|mitochondrion|respiratory electron transport chain|carboxylic acid binding|metabolic process|glucose metabolic process|neurotransmitter catabolic process|acetate metabolic process|succinate metabolic process|glutamate metabolic process|succinate-semialdehyde dehydrogenase [NAD(P)+] activity|glutamate decarboxylation to succinate|short-cha…	mmu00650,mmu00250	Butanoate metabolism|Alanine, aspartate and glutamate metabolism
Aldh6a1	0.232255	-2.10622	5.36e-23	Down	10.3681	12.4551	13.18	2.49162	3.16183	3.45009	GeneID:104776,Genbank:NM_134042.3,MGI:MGI:1915077	aldehyde dehydrogenase family 6, subfamily A1		GO:0018478,GO:0005739,GO:0019484,GO:0019859,GO:0006210,GO:0006573,GO:0050873,GO:0006574,GO:0055114,GO:0008152,GO:0016491,GO:0004491,GO:0016790,GO:0005654	malonate-semialdehyde dehydrogenase (acetylating) activity|mitochondrion|beta-alanine catabolic process|thymine metabolic process|thymine catabolic process|valine metabolic process|brown fat cell differentiation|valine catabolic process|oxidation-reduction process|metabolic process|oxidoreductase activity|methylmalonate-semialdehyde dehydrogenase (acylating) activity|thiolester hydrolase activity…	mmu00640,mmu00562,mmu00280,mmu00410	Propanoate metabolism|Inositol phosphate metabolism|Valine, leucine and isoleucine degradation|beta-Alanine metabolism
Aldh7a1	0.367775	-1.44311	2.02e-13	Down	15.6488	20.0856	18.4619	8.37692	5.96549	6.91334	GeneID:110695,Genbank:NM_001127338.1,MGI:MGI:108186	aldehyde dehydrogenase family 7, member A1		GO:0005634,GO:0005737,GO:0005739,GO:0005829,GO:0008152,GO:0008802,GO:0016491,GO:0016620,GO:0055114,GO:0004029,GO:0004043	nucleus|cytoplasm|mitochondrion|cytosol|metabolic process|betaine-aldehyde dehydrogenase activity|oxidoreductase activity|oxidoreductase activity, acting on the aldehyde or oxo group of donors, NAD or NADP as acceptor|oxidation-reduction process|aldehyde dehydrogenase (NAD) activity|L-aminoadipate-semialdehyde dehydrogenase activity	mmu00010,mmu00053,mmu00620,mmu00071,mmu00561,mmu00260,mmu00280,mmu00310,mmu00330,mmu00340,mmu00380,mmu00410	Glycolysis / Gluconeogenesis|Ascorbate and aldarate metabolism|Pyruvate metabolism|Fatty acid degradation|Glycerolipid metabolism|Glycine, serine and threonine metabolism|Valine, leucine and isoleucine degradation|Lysine degradation|Arginine and proline metabolism|Histidine metabolism|Tryptophan metabolism|beta-Alanine metabolism
Aldh9a1	0.370888	-1.43094	2.61e-14	Down	42.1293	40.7983	37.8178	16.3044	16.7508	15.216	GeneID:56752,Genbank:NM_019993.3,MGI:MGI:1861622	aldehyde dehydrogenase 9, subfamily A1		GO:0043176,GO:0005737,GO:0047105,GO:0005739,GO:0005829,GO:0006081,GO:0008152,GO:0009437,GO:0051287,GO:0016491,GO:0055114,GO:0016620,GO:0019145,GO:0004028,GO:0042136,GO:0004029,GO:0042803	amine binding|cytoplasm|4-trimethylammoniobutyraldehyde dehydrogenase activity|mitochondrion|cytosol|cellular aldehyde metabolic process|metabolic process|carnitine metabolic process|NAD binding|oxidoreductase activity|oxidation-reduction process|oxidoreductase activity, acting on the aldehyde or oxo group of donors, NAD or NADP as acceptor|aminobutyraldehyde dehydrogenase activity|3-chloroallyl …	mmu00010,mmu00053,mmu00620,mmu00071,mmu00561,mmu00280,mmu00310,mmu00330,mmu00340,mmu00380,mmu00410	Glycolysis / Gluconeogenesis|Ascorbate and aldarate metabolism|Pyruvate metabolism|Fatty acid degradation|Glycerolipid metabolism|Valine, leucine and isoleucine degradation|Lysine degradation|Arginine and proline metabolism|Histidine metabolism|Tryptophan metabolism|beta-Alanine metabolism
Aldob	0	#NAME?	0.00030569	Down	0.301086	0.189555	0.291211	0	0	0	GeneID:230163,Genbank:NM_144903.3,MGI:MGI:87995	aldolase B, fructose-bisphosphate		GO:0070072,GO:0043434,GO:0016829,GO:0004332,GO:0048471,GO:0030388,GO:0005634,GO:0051117,GO:0030867,GO:0005737,GO:0061609,GO:0005764,GO:0005815,GO:0005829,GO:0005856,GO:0030868,GO:0005886,GO:0031210,GO:0006000,GO:0061615,GO:0032781,GO:0006096,GO:0061624,GO:0034451,GO:0006116,GO:0003824,GO:0061625,GO:0042802,GO:0008092,GO:0070061,GO:0043231,GO:0010043	vacuolar proton-transporting V-type ATPase complex assembly|response to peptide hormone|lyase activity|fructose-bisphosphate aldolase activity|perinuclear region of cytoplasm|fructose 1,6-bisphosphate metabolic process|nucleus|ATPase binding|rough endoplasmic reticulum membrane|cytoplasm|fructose-1-phosphate aldolase activity|lysosome|microtubule organizing center|cytosol|cytoskeleton|smooth endo…	mmu00010,mmu00030,mmu00051	Glycolysis / Gluconeogenesis|Pentose phosphate pathway|Fructose and mannose metabolism
Aldoc	0.151277	-2.72474	1.01e-34	Down	15.1653	16.6264	15.923	1.60942	3.0236	3.00709	GeneID:11676,Genbank:NM_001303423.1,MGI:MGI:101863	aldolase C, fructose-bisphosphate		GO:0005737,GO:0005739,GO:0006096,GO:0006915,GO:0007568,GO:0008092,GO:0016829,GO:0030388,GO:0030424,GO:0051289,GO:0051290,GO:0003824,GO:0004332	cytoplasm|mitochondrion|glycolytic process|apoptotic process|aging|cytoskeletal protein binding|lyase activity|fructose 1,6-bisphosphate metabolic process|axon|protein homotetramerization|protein heterotetramerization|catalytic activity|fructose-bisphosphate aldolase activity	mmu00010,mmu00030,mmu00051	Glycolysis / Gluconeogenesis|Pentose phosphate pathway|Fructose and mannose metabolism
Alg2	0.401053	-1.31814	2.16e-10	Down	15.5719	16.1945	16.9056	8.84675	6.50319	5.76349	GeneID:56737,Genbank:XM_006538124.3,MGI:MGI:1914731	asparagine-linked glycosylation 2 (alpha-1,3-mannosyltransferase)		GO:0033577,GO:0005634,GO:0046982,GO:0005737,GO:0047485,GO:0005789,GO:0005829,GO:0006488,GO:0006490,GO:0015629,GO:0048306,GO:0016020,GO:0048471,GO:0016021,GO:0051592,GO:0016740,GO:0102704,GO:0016757,GO:0000033,GO:0004378	protein glycosylation in endoplasmic reticulum|nucleus|protein heterodimerization activity|cytoplasm|protein N-terminus binding|endoplasmic reticulum membrane|cytosol|dolichol-linked oligosaccharide biosynthetic process|oligosaccharide-lipid intermediate biosynthetic process|actin cytoskeleton|calcium-dependent protein binding|membrane|perinuclear region of cytoplasm|integral component of membran…	mmu00510	N-Glycan biosynthesis
Aloxe3	7.97262	2.99505	0.0199601	Up	0.0458657	0.0299475	0.0288558	0.620474	0.304727	0.106419	GeneID:23801,Genbank:XM_006533257.3,MGI:MGI:1345140	arachidonate lipoxygenase 3		GO:0051122,GO:0043651,GO:0006629,GO:0051213,GO:0006631,GO:0055114,GO:0045444,GO:0006665,GO:0061436,GO:0008544,GO:0016491,GO:0016702,GO:0016829,GO:0046513,GO:0016853,GO:0070830,GO:0046872,GO:0019233,GO:0051120,GO:0019369,GO:0003824,GO:0019372,GO:0005506,GO:0035357,GO:0005737	hepoxilin biosynthetic process|linoleic acid metabolic process|lipid metabolic process|dioxygenase activity|fatty acid metabolic process|oxidation-reduction process|fat cell differentiation|sphingolipid metabolic process|establishment of skin barrier|epidermis development|oxidoreductase activity|oxidoreductase activity, acting on single donors with incorporation of molecular oxygen, incorporation…
Alpi	0.0394582	-4.66353	5.71e-05	Down	0.424528	0.316986	0.417733	0.0190431	0.0382406	0	GeneID:76768,Genbank:NM_001081082.2,MGI:MGI:1924018	alkaline phosphatase, intestinal		GO:0006793,GO:0008270,GO:0009897,GO:0009986,GO:0016311,GO:0042803,GO:0071773,GO:0000287,GO:0004035,GO:0005886	phosphorus metabolic process|zinc ion binding|external side of plasma membrane|cell surface|dephosphorylation|protein homodimerization activity|cellular response to BMP stimulus|magnesium ion binding|alkaline phosphatase activity|plasma membrane	mmu00730,mmu00790	Thiamine metabolism|Folate biosynthesis
Als2cr12	5.96074	2.57549	3.69e-13	Up	0.284008	0.0538114	0.127823	0.785539	1.06197	0.920324	GeneID:108812,Genbank:XM_006495613.3,MGI:MGI:1918359	amyotrophic lateral sclerosis 2 (juvenile) chromosome region, candidate 12 (human)		GO:0008150,GO:0035686,GO:0036126,GO:0042995,GO:0001520,GO:0003674,GO:0005737	biological_process|sperm fibrous sheath|sperm flagellum|cell projection|outer dense fiber|molecular_function|cytoplasm
Alyref	2.2558	1.17364	6.81e-08	Up	30.3206	25.8633	22.3137	51.2387	74.3737	69.9307	GeneID:21681,Genbank:NM_011568.1,MGI:MGI:1341044	Aly/REF export factor		GO:0005634,GO:0005681,GO:0005737,GO:0006397,GO:0008380,GO:0051028,GO:0003676,GO:0003697,GO:0003723	nucleus|spliceosomal complex|cytoplasm|mRNA processing|RNA splicing|mRNA transport|nucleic acid binding|single-stranded DNA binding|RNA binding	mmu03040,mmu03013,mmu03015,mmu05168	Spliceosome|RNA transport|mRNA surveillance pathway|Herpes simplex infection
Amacr	0.121124	-3.04544	6.13e-18	Down	4.4779	3.70803	3.62558	0.730201	0.500002	0.296185	GeneID:17117,Genbank:NM_008537.4,MGI:MGI:1098273	alpha-methylacyl-CoA racemase		GO:0005739,GO:0005777,GO:0005886,GO:0006699,GO:0008111,GO:0008206,GO:0008300,GO:0016853,GO:0043231,GO:0003824,GO:0005102,GO:0005737	mitochondrion|peroxisome|plasma membrane|bile acid biosynthetic process|alpha-methylacyl-CoA racemase activity|bile acid metabolic process|isoprenoid catabolic process|isomerase activity|intracellular membrane-bounded organelle|catalytic activity|signaling receptor binding|cytoplasm	mmu00120,mmu04146	Primary bile acid biosynthesis|Peroxisome
Amhr2	0.24175	-2.04842	0.00379327	Down	2.53497	1.21711	1.56567	0.908591	0.313761	0.278639	GeneID:110542,Genbank:XM_006520293.2,MGI:MGI:105062	anti-Mullerian hormone type 2 receptor		GO:1990262,GO:0016020,GO:0004675,GO:1990272,GO:0016021,GO:0004702,GO:0016301,GO:0005024,GO:0005026,GO:0005524,GO:0005887,GO:0016310,GO:0006468,GO:0016740,GO:0007165,GO:0038023,GO:0007178,GO:0042562,GO:0007179,GO:0000166,GO:0046872,GO:0004672,GO:1902613,GO:0007548,GO:0004674	anti-Mullerian hormone signaling pathway|membrane|transmembrane receptor protein serine/threonine kinase activity|anti-Mullerian hormone receptor activity|integral component of membrane|signal transducer, downstream of receptor, with serine/threonine kinase activity|kinase activity|transforming growth factor beta-activated receptor activity|transforming growth factor beta receptor activity, type …	mmu04350,mmu04060	TGF-beta signaling pathway|Cytokine-cytokine receptor interaction
Amica1	7.74717	2.95367	0.00173288	Up	0.0413754	0.0099973	0	0.262711	0.210846	0.223234	GeneID:270152,Genbank:XM_006510382.3,MGI:MGI:2685484	adhesion molecule, interacts with CXADR antigen 1		GO:0060054,GO:0005886,GO:0072672,GO:0005923,GO:0007155,GO:0007157,GO:0016020,GO:0016021,GO:0030054,GO:0030593,GO:0035696,GO:0042803,GO:0046629,GO:0002376,GO:0050839,GO:0005178,GO:0050900	positive regulation of epithelial cell proliferation involved in wound healing|plasma membrane|neutrophil extravasation|bicellular tight junction|cell adhesion|heterophilic cell-cell adhesion via plasma membrane cell adhesion molecules|membrane|integral component of membrane|cell junction|neutrophil chemotaxis|monocyte extravasation|protein homodimerization activity|gamma-delta T cell activation|…
Amigo2	16.2833	4.02532	1.54e-26	Up	0.264333	0.180391	0.246799	4.55371	3.64653	3.71542	GeneID:105827,Genbank:NM_001164602.1,MGI:MGI:2145995	adhesion molecule with Ig like domain 2		GO:0098609,GO:0007155,GO:0007156,GO:0007157,GO:0007420,GO:0016020,GO:0016021,GO:0043066,GO:0043069,GO:0003674,GO:0005634,GO:0051965,GO:0005886	cell-cell adhesion|cell adhesion|homophilic cell adhesion via plasma membrane adhesion molecules|heterophilic cell-cell adhesion via plasma membrane cell adhesion molecules|brain development|membrane|integral component of membrane|negative regulation of apoptotic process|negative regulation of programmed cell death|molecular_function|nucleus|positive regulation of synapse assembly|plasma membrane
Amn1	0.201799	-2.30901	4.35e-28	Down	7.91241	8.50127	9.21318	1.85155	1.7052	2.02758	GeneID:232566,Genbank:XM_006507045.3,MGI:MGI:2442933	antagonist of mitotic exit network 1		GO:0003674,GO:0005575,GO:0008150	molecular_function|cellular_component|biological_process
Amotl1	10.8601	3.44097	1.28e-22	Up	0.687438	2.38481	2.51821	26.5332	19.304	19.88	GeneID:75723,Genbank:XM_006510667.2,MGI:MGI:1922973	angiomotin-like 1		GO:0031410,GO:0005515,GO:0035329,GO:0005886,GO:0005923,GO:0008180,GO:0016055,GO:0042802,GO:0016324,GO:0043536,GO:0030027,GO:0030036,GO:0030054,GO:0001525,GO:0030334,GO:0003365	cytoplasmic vesicle|protein binding|hippo signaling|plasma membrane|bicellular tight junction|COP9 signalosome|Wnt signaling pathway|identical protein binding|apical plasma membrane|positive regulation of blood vessel endothelial cell migration|lamellipodium|actin cytoskeleton organization|cell junction|angiogenesis|regulation of cell migration|establishment of cell polarity involved in ameboidal…	mmu04530	Tight junction
Amotl2	2.99338	1.58178	1.11e-15	Up	14.5034	11.5755	10.2524	44.1911	36.3662	35.8783	GeneID:56332,Genbank:XM_006511772.2,MGI:MGI:1929286	angiomotin-like 2		GO:0005768,GO:0005886,GO:0005923,GO:0016055,GO:0016324,GO:0030036,GO:0030334,GO:0031410,GO:0035329,GO:0001525,GO:0003365,GO:0042802,GO:0005515	endosome|plasma membrane|bicellular tight junction|Wnt signaling pathway|apical plasma membrane|actin cytoskeleton organization|regulation of cell migration|cytoplasmic vesicle|hippo signaling|angiogenesis|establishment of cell polarity involved in ameboidal cell migration|identical protein binding|protein binding	mmu04530	Tight junction
Ampd3	6.94869	2.79674	6.42e-28	Up	0.476811	0.966737	0.742494	5.52483	5.45142	5.49116	GeneID:11717,Genbank:XM_006507219.3,MGI:MGI:1096344	adenosine monophosphate deaminase 3		GO:0046039,GO:0005575,GO:0006188,GO:0046872,GO:0009117,GO:0009168,GO:0016787,GO:0019239,GO:0097009,GO:0032264,GO:0034101,GO:0046031,GO:0046033,GO:0003876,GO:0046034	GTP metabolic process|cellular_component|IMP biosynthetic process|metal ion binding|nucleotide metabolic process|purine ribonucleoside monophosphate biosynthetic process|hydrolase activity|deaminase activity|energy homeostasis|IMP salvage|erythrocyte homeostasis|ADP metabolic process|AMP metabolic process|AMP deaminase activity|ATP metabolic process	mmu00230	Purine metabolism
Ang	0.065787	-3.92605	3.8e-05	Down	0.986623	0.759383	1.20122	0	0.0705215	0.151286	GeneID:11727,Genbank:NM_001161731.2,MGI:MGI:88022	angiogenin, ribonuclease, RNase A family, 5		GO:0004540,GO:0005102,GO:0005507,GO:0005576,GO:0005605,GO:0030426,GO:0005615,GO:0031410,GO:0005634,GO:0032148,GO:0006651,GO:0032311,GO:0032431,GO:0042277,GO:0042327,GO:0042803,GO:0043025,GO:0048662,GO:0001525,GO:0001666,GO:0001938,GO:0003676,GO:0003677,GO:0003723,GO:0003779,GO:0004518,GO:0004519,GO:0007202,GO:0007275,GO:0007417,GO:0008201,GO:0009303,GO:0009725,GO:0016477,GO:0050714,GO:0016787,GO:…	ribonuclease activity|signaling receptor binding|copper ion binding|extracellular region|basal lamina|growth cone|extracellular space|cytoplasmic vesicle|nucleus|activation of protein kinase B activity|diacylglycerol biosynthetic process|angiogenin-PRI complex|activation of phospholipase A2 activity|peptide binding|positive regulation of phosphorylation|protein homodimerization activity|neuronal …
Angel1	3.75117	1.90734	3e-05	Up	0.589446	0.685393	0.76046	1.71446	3.25021	3.05875	GeneID:68737,Genbank:XM_006516199.3,MGI:MGI:1915987	angel homolog 1 (Drosophila)		GO:0005829,GO:0008150,GO:0008190,GO:0019904,GO:0048471,GO:0005634,GO:0005783,GO:0005801	cytosol|biological_process|eukaryotic initiation factor 4E binding|protein domain specific binding|perinuclear region of cytoplasm|nucleus|endoplasmic reticulum|cis-Golgi network
Angptl2	0.488008	-1.03502	0.0110404	Down	14.0651	19.2166	18.6577	2.30197	12.4642	12.5792	GeneID:26360,Genbank:XM_006498051.1,MGI:MGI:1347002	angiopoietin-like 2		GO:0005576,GO:0005615	extracellular region|extracellular space
Angptl4	0.139262	-2.84413	0.039545	Down	118.229	30.9108	29.8648	13.5817	6.64856	6.48969	GeneID:57875,Genbank:NM_020581.2,MGI:MGI:1888999	angiopoietin-like 4		GO:2000352,GO:0005576,GO:0005578,GO:0005615,GO:0009267,GO:0042802,GO:0043066,GO:0045834,GO:0051005,GO:0001525,GO:0051260,GO:0004857,GO:0070328	negative regulation of endothelial cell apoptotic process|extracellular region|proteinaceous extracellular matrix|extracellular space|cellular response to starvation|identical protein binding|negative regulation of apoptotic process|positive regulation of lipid metabolic process|negative regulation of lipoprotein lipase activity|angiogenesis|protein homooligomerization|enzyme inhibitor activity|t…	mmu03320,mmu04979	PPAR signaling pathway|Cholesterol metabolism
Angptl6	0.325749	-1.61817	3.55e-09	Down	7.12675	7.6254	7.3429	4.24392	1.40751	1.60417	GeneID:70726,Genbank:XM_011242599.2,MGI:MGI:1917976	angiopoietin-like 6		GO:0030141,GO:0030154,GO:0001525,GO:0005576,GO:0007275	secretory granule|cell differentiation|angiogenesis|extracellular region|multicellular organism development
Angptl8	0.105892	-3.23933	1.21e-05	Down	1.15048	2.79243	2.46902	0.326693	0.2222	0.232451	GeneID:624219,Genbank:NM_001080940.1,MGI:MGI:3643534	angiopoietin-like 8		GO:0050746,GO:0006006,GO:0051005,GO:0006629,GO:0070328,GO:0010954,GO:0019216,GO:0044255,GO:0044342,GO:0045444,GO:0005179,GO:0048469,GO:0005576	regulation of lipoprotein metabolic process|glucose metabolic process|negative regulation of lipoprotein lipase activity|lipid metabolic process|triglyceride homeostasis|positive regulation of protein processing|regulation of lipid metabolic process|cellular lipid metabolic process|type B pancreatic cell proliferation|fat cell differentiation|hormone activity|cell maturation|extracellular region	mmu04979	Cholesterol metabolism
Ank1	0.0339035	-4.88242	3.93e-77	Down	3.38072	2.7737	2.60616	0.0286283	0.183136	0.107569	GeneID:11733,Genbank:XM_006508990.2,MGI:MGI:88024	ankyrin 1, erythroid		GO:0051117,GO:0030507,GO:0005886,GO:0055072,GO:0030673,GO:0006779,GO:0072659,GO:0030863,GO:0006888,GO:0007165,GO:0008093,GO:0010638,GO:0014731,GO:0031430,GO:0031672,GO:0015672,GO:0042383,GO:0016020,GO:0043005,GO:0016529,GO:0005634,GO:0045211,GO:0019899,GO:0005737,GO:0048821,GO:0030018,GO:0005856	ATPase binding|spectrin binding|plasma membrane|iron ion homeostasis|axolemma|porphyrin-containing compound biosynthetic process|protein localization to plasma membrane|cortical cytoskeleton|ER to Golgi vesicle-mediated transport|signal transduction|cytoskeletal adaptor activity|positive regulation of organelle organization|spectrin-associated cytoskeleton|M band|A band|monovalent inorganic catio…	mmu05205	Proteoglycans in cancer
Ank2	0.0445357	-4.4889	3.57e-32	Down	0.277011	0.292227	0.22092	0.00747362	0.0220257	0.00517985	GeneID:109676,Genbank:XM_006500891.3,MGI:MGI:88025	ankyrin 2, brain		GO:0005886,GO:0005887,GO:0006874,GO:0006897,GO:0007165,GO:0008104,GO:0010628,GO:0030674,GO:0010881,GO:0031430,GO:0010882,GO:0031647,GO:0031672,GO:0033292,GO:0034394,GO:0051117,GO:0034613,GO:0051924,GO:0036309,GO:0051928,GO:0036371,GO:0055117,GO:0060048,GO:0070972,GO:0072659,GO:0002027,GO:1901019,GO:0005515,GO:1901021,GO:0086004,GO:0005622,GO:2001257,GO:0086014,GO:0005737,GO:2001259,GO:0005739,GO:…	plasma membrane|integral component of plasma membrane|cellular calcium ion homeostasis|endocytosis|signal transduction|protein localization|positive regulation of gene expression|protein binding, bridging|regulation of cardiac muscle contraction by regulation of the release of sequestered calcium ion|M band|regulation of cardiac muscle contraction by calcium ion signaling|regulation of protein st…	mmu05205	Proteoglycans in cancer
Ank3	0.453275	-1.14154	4.53e-08	Down	2.52895	1.90829	1.81828	1.25828	0.873361	0.934927	GeneID:11735,Genbank:XM_011243299.1,MGI:MGI:88026	ankyrin 3, epithelial		GO:0007165,GO:0007409,GO:0007411,GO:0008092,GO:0009925,GO:0009986,GO:0010628,GO:0030315,GO:0010650,GO:0030424,GO:0010765,GO:0030425,GO:0010960,GO:0030507,GO:0030674,GO:0031594,GO:0044325,GO:0033268,GO:0045184,GO:0045202,GO:0033270,GO:0045211,GO:0045296,GO:0045760,GO:0045838,GO:0000281,GO:2001259,GO:0050808,GO:0005200,GO:0071286,GO:0005515,GO:0071709,GO:0005737,GO:0005764,GO:0005856,GO:0005886,GO:…	signal transduction|axonogenesis|axon guidance|cytoskeletal protein binding|basal plasma membrane|cell surface|positive regulation of gene expression|T-tubule|positive regulation of cell communication by electrical coupling|axon|positive regulation of sodium ion transport|dendrite|magnesium ion homeostasis|spectrin binding|protein binding, bridging|neuromuscular junction|ion channel binding|node …	mmu05205	Proteoglycans in cancer
Ankdd1b	0.00578095	-7.43448	0.000735648	Down	0.917762	0.279058	0.262259	0	0	0	GeneID:271144,Genbank:NM_001042714.1,MGI:MGI:2444730	ankyrin repeat and death domain containing 1B		GO:0008150,GO:0003674,GO:0005575,GO:0007165	biological_process|molecular_function|cellular_component|signal transduction
Ankef1	0.0349268	-4.83952	0.0189884	Down	0.0578101	0.084489	0.170446	0	0.0134434	0	GeneID:319196,Genbank:NM_175667.4,MGI:MGI:2441685	ankyrin repeat and EF-hand domain containing 1		GO:0003674,GO:0005575,GO:0008150	molecular_function|cellular_component|biological_process
Ankhd1	0.287799	-1.79687	4.1e-22	Down	16.0402	18.7279	19.1433	5.55029	5.64741	5.73009	GeneID:108857,Genbank:NM_175375.3,MGI:MGI:1921733	ankyrin repeat and KH domain containing 1		GO:0005737,GO:0045087	cytoplasm|innate immune response
Ankib1	2.274	1.18523	2.43e-10	Up	7.71239	5.80977	5.81164	15.4773	16.6114	16.2594	GeneID:70797,Genbank:NM_001289528.1,MGI:MGI:1918047	ankyrin repeat and IBR domain containing 1		GO:0005737,GO:0006511,GO:0016567,GO:0016740,GO:0031624,GO:0032436,GO:0046872,GO:0061630,GO:0000151,GO:0000209,GO:0004842	cytoplasm|ubiquitin-dependent protein catabolic process|protein ubiquitination|transferase activity|ubiquitin conjugating enzyme binding|positive regulation of proteasomal ubiquitin-dependent protein catabolic process|metal ion binding|ubiquitin protein ligase activity|ubiquitin ligase complex|protein polyubiquitination|ubiquitin-protein transferase activity
Ankrd1	29.974	4.90564	3.1e-38	Up	12.275	15.0937	15.6051	373.69	545.58	548.276	GeneID:107765,Genbank:NM_013468.3,MGI:MGI:1097717	ankyrin repeat domain 1 (cardiac muscle)		GO:0005634,GO:0005667,GO:0005737,GO:0035914,GO:0005829,GO:0006357,GO:0035994,GO:0042826,GO:0043065,GO:0043517,GO:0045445,GO:0050714,GO:0055008,GO:0061629,GO:0000122,GO:0001085,GO:0001105,GO:0001650,GO:0002039,GO:0003677,GO:0003712,GO:0003714,GO:0005515,GO:0008134,GO:0010976,GO:0030016,GO:0031432,GO:0031674,GO:0070412,GO:0071222,GO:0035690,GO:0071260,GO:0071347,GO:0071356,GO:0071560,GO:2000279	nucleus|transcription factor complex|cytoplasm|skeletal muscle cell differentiation|cytosol|regulation of transcription by RNA polymerase II|response to muscle stretch|histone deacetylase binding|positive regulation of apoptotic process|positive regulation of DNA damage response, signal transduction by p53 class mediator|myoblast differentiation|positive regulation of protein secretion|cardiac mu…
Ankrd13a	2.4271	1.27923	7.22e-12	Up	11.7513	13.9343	12.3025	29.6847	35.9451	35.4092	GeneID:68420,Genbank:XM_006530454.3,MGI:MGI:1915670	ankyrin repeat domain 13a		GO:0005886,GO:0008150,GO:0016020,GO:0003674,GO:0005737,GO:0005768	plasma membrane|biological_process|membrane|molecular_function|cytoplasm|endosome
Ankrd13d	0.456016	-1.13284	0.0166514	Down	0.793973	1.72406	1.53141	0.476346	0.735748	0.879919	GeneID:68423,Genbank:NM_026720.2,MGI:MGI:1915673	ankyrin repeat domain 13 family, member D		GO:0005886,GO:0008150,GO:0016020,GO:0003674,GO:0005737,GO:0005768	plasma membrane|biological_process|membrane|molecular_function|cytoplasm|endosome
Ankrd22	175.013	7.45132	1.29e-37	Up	0.0581637	0.0577812	0	8.60896	5.48603	6.39055	GeneID:52024,Genbank:NM_024204.6,MGI:MGI:1277101	ankyrin repeat domain 22		GO:0003674,GO:0005575,GO:0008150	molecular_function|cellular_component|biological_process
Ankrd29	10.0068	3.32291	0.000236632	Up	0.0183514	0.0363956	0	0.355934	0.163068	0.192384	GeneID:225187,Genbank:NM_001190371.1,MGI:MGI:2687055	ankyrin repeat domain 29		GO:0003674,GO:0005575,GO:0008150	molecular_function|cellular_component|biological_process
Ankrd37	0.329576	-1.60132	0.00105182	Down	1.51554	3.24932	3.03259	0.982177	1.01946	0.79573	GeneID:654824,Genbank:XM_017312930.1,MGI:MGI:3603344	ankyrin repeat domain 37		GO:0005737,GO:0005739,GO:0005829,GO:0008150,GO:0005515,GO:0005634	cytoplasm|mitochondrion|cytosol|biological_process|protein binding|nucleus
Ankrd44	0.176993	-2.49823	0.000668663	Down	2.44496	7.10538	7.162	1.14371	1.00792	0.915673	GeneID:329154,Genbank:XM_006496070.3,MGI:MGI:3045243	ankyrin repeat domain 44		GO:0003674,GO:0005575,GO:0008150	molecular_function|cellular_component|biological_process
Ankrd63	12.0119	3.58639	0.00383961	Up	0	0.0473361	0	0.103243	0.287545	0.229137	GeneID:383787,Genbank:NM_001081971.1,MGI:MGI:2686183	ankyrin repeat domain 63		GO:0003674,GO:0005575,GO:0008150	molecular_function|cellular_component|biological_process
Ankrd7	39.8965	5.31819	1.17e-10	Up	0	0.00797844	0.00732243	0.188177	0.213711	0.224184	GeneID:75196,Genbank:XM_006505191.3,MGI:MGI:1922446	ankyrin repeat domain 7		GO:0003674,GO:0005634,GO:0008150	molecular_function|nucleus|biological_process
Anks1b	0.00711628	-7.13466	4.77e-17	Down	1.20564	0.60636	0.680076	0.00346511	0.00340531	0.00720432	GeneID:77531,Genbank:XM_006514307.3,MGI:MGI:1924781	ankyrin repeat and sterile alpha motif domain containing 1B		GO:0005829,GO:0005886,GO:0016020,GO:0030054,GO:0042995,GO:0043231,GO:0045202,GO:0045211,GO:0046875,GO:0097120,GO:1900383,GO:0005515,GO:0005634,GO:0005737	cytosol|plasma membrane|membrane|cell junction|cell projection|intracellular membrane-bounded organelle|synapse|postsynaptic membrane|ephrin receptor binding|receptor localization to synapse|regulation of synaptic plasticity by receptor localization to synapse|protein binding|nucleus|cytoplasm
Anks4b	0.00104269	-9.90548	2.36e-18	Down	7.03489	3.57811	3.7211	0.0167828	0	0	GeneID:72074,Genbank:NM_028085.2,MGI:MGI:1919324	ankyrin repeat and sterile alpha motif domain containing 4B		GO:0005902,GO:0005903,GO:0030154,GO:0034622,GO:0034976,GO:0042995,GO:1904106,GO:1904970,GO:0005515,GO:0005789,GO:0005886	microvillus|brush border|cell differentiation|cellular protein-containing complex assembly|response to endoplasmic reticulum stress|cell projection|protein localization to microvillus|brush border assembly|protein binding|endoplasmic reticulum membrane|plasma membrane
Ano8	0.399584	-1.32343	8.99e-08	Down	4.89527	5.23507	5.00384	2.48429	1.86523	1.96624	GeneID:382014,Genbank:XM_017312872.1,MGI:MGI:2687327	anoctamin 8		GO:0006821,GO:0016020,GO:0016021,GO:0017128,GO:0005229,GO:0005622,GO:0005886	chloride transport|membrane|integral component of membrane|phospholipid scramblase activity|intracellular calcium activated chloride channel activity|intracellular|plasma membrane
Ano9	87.149	6.44541	1.36e-44	Up	0.0519695	0	0.0363979	2.03222	2.40139	2.7325	GeneID:71345,Genbank:XM_006536248.3,MGI:MGI:1918595	anoctamin 9		GO:0006821,GO:0006869,GO:0016020,GO:0016021,GO:0017128,GO:0061588,GO:0061589,GO:0061590,GO:0061591,GO:1902939,GO:0005229,GO:0005622,GO:0005886	chloride transport|lipid transport|membrane|integral component of membrane|phospholipid scramblase activity|calcium activated phospholipid scrambling|calcium activated phosphatidylserine scrambling|calcium activated phosphatidylcholine scrambling|calcium activated galactosylceramide scrambling|negative regulation of intracellular calcium activated chloride channel activity|intracellular calcium a…
Antxr1	0.00900539	-6.795	2.12e-112	Down	9.42035	8.21778	8.67518	0.0706695	0.0929142	0.0818404	GeneID:69538,Genbank:NM_054041.2,MGI:MGI:1916788	anthrax toxin receptor 1		GO:0034446,GO:0005518,GO:0038023,GO:0005886,GO:0042995,GO:0007165,GO:0009897,GO:0009986,GO:0046872,GO:0016020,GO:0051015,GO:0016021,GO:1901202,GO:0022414,GO:1901998,GO:0031258,GO:0001568,GO:1905050,GO:0031527,GO:0004888,GO:0031532	substrate adhesion-dependent cell spreading|collagen binding|signaling receptor activity|plasma membrane|cell projection|signal transduction|external side of plasma membrane|cell surface|metal ion binding|membrane|actin filament binding|integral component of membrane|negative regulation of extracellular matrix assembly|reproductive process|toxin transport|lamellipodium membrane|blood vessel devel…	mmu04621	NOD-like receptor signaling pathway
Anxa1	2.71291	1.43984	3.12e-16	Up	265.662	215.28	210.814	680.47	670.233	677.037	GeneID:16952,Genbank:NM_010730.2,MGI:MGI:96819	annexin A1		GO:0003727,GO:0004386,GO:0004859,GO:0005198,GO:0005509,GO:0005515,GO:0005543,GO:0005929,GO:0005544,GO:0006909,GO:0005576,GO:0006954,GO:0005615,GO:0007165,GO:0007166,GO:0007187,GO:0008360,GO:0031394,GO:0009986,GO:0031410,GO:0014839,GO:0031514,GO:0016020,GO:0031532,GO:0031966,GO:0032508,GO:0032652,GO:0001533,GO:0043065,GO:0032743,GO:0001780,GO:0045087,GO:0032991,GO:0045627,GO:0033031,GO:0002250,GO:…	single-stranded RNA binding|helicase activity|phospholipase inhibitor activity|structural molecule activity|calcium ion binding|protein binding|phospholipid binding|cilium|calcium-dependent phospholipid binding|phagocytosis|extracellular region|inflammatory response|extracellular space|signal transduction|cell surface receptor signaling pathway|G-protein coupled receptor signaling pathway, couple…
Anxa10	0.0154529	-6.01598	5.06e-98	Down	76.2279	90.1679	90.4264	3.52194	0.515028	0.373952	GeneID:26359,Genbank:NM_001136089.2,MGI:MGI:1347090	annexin A10		GO:0005509,GO:0005544,GO:0005739	calcium ion binding|calcium-dependent phospholipid binding|mitochondrion
Anxa13	0.00188153	-9.05388	6.08e-128	Down	95.7802	118.93	118.418	0.153384	0.151795	0.0644155	GeneID:69787,Genbank:NM_027211.2,MGI:MGI:1917037	annexin A13		GO:0005654,GO:0005886,GO:0008150,GO:0016020,GO:1901611,GO:0001786,GO:0005509,GO:0005544	nucleoplasm|plasma membrane|biological_process|membrane|phosphatidylglycerol binding|phosphatidylserine binding|calcium ion binding|calcium-dependent phospholipid binding
Anxa2	0.468602	-1.09357	2.91e-09	Down	1147.02	879.355	831.088	489.368	469.44	486.972	GeneID:12306,Genbank:NM_007585.3,MGI:MGI:88246	annexin A2		GO:0005509,GO:0005515,GO:0005544,GO:0005546,GO:0005576,GO:0005578,GO:0005604,GO:0007589,GO:0005615,GO:0008092,GO:0005737,GO:0009986,GO:0016020,GO:0016323,GO:0017137,GO:0019834,GO:0042383,GO:0019897,GO:0042730,GO:0030054,GO:0042802,GO:0030199,GO:0043220,GO:0044090,GO:0044147,GO:0044354,GO:0001525,GO:0072659,GO:0044548,GO:0001725,GO:0098641,GO:0044730,GO:0001726,GO:0098772,GO:0045121,GO:0001765,GO:…	calcium ion binding|protein binding|calcium-dependent phospholipid binding|phosphatidylinositol-4,5-bisphosphate binding|extracellular region|proteinaceous extracellular matrix|basement membrane|body fluid secretion|extracellular space|cytoskeletal protein binding|cytoplasm|cell surface|membrane|basolateral plasma membrane|Rab GTPase binding|phospholipase A2 inhibitor activity|sarcolemma|extrinsi…
Anxa3	2.28346	1.19122	9.07e-12	Up	399.305	328.625	325.922	845.201	888.336	869.88	GeneID:11745,Genbank:NM_013470.2,MGI:MGI:1201378	annexin A3		GO:0043312,GO:0005737,GO:0045766,GO:0005829,GO:0048306,GO:0005886,GO:0006909,GO:0010595,GO:0016020,GO:0019834,GO:0051054,GO:0030424,GO:0051091,GO:0030425,GO:0030670,GO:0042581,GO:0004859,GO:0042742,GO:0005509,GO:0043025,GO:0005544	neutrophil degranulation|cytoplasm|positive regulation of angiogenesis|cytosol|calcium-dependent protein binding|plasma membrane|phagocytosis|positive regulation of endothelial cell migration|membrane|phospholipase A2 inhibitor activity|positive regulation of DNA metabolic process|axon|positive regulation of DNA binding transcription factor activity|dendrite|phagocytic vesicle membrane|specific g…
Anxa4	0.0846008	-3.56318	5.15e-78	Down	940.312	867.523	894.354	91.8638	76.7742	74.3117	GeneID:11746,Genbank:NM_013471.2,MGI:MGI:88030	annexin A4		GO:0051059,GO:0005634,GO:2000483,GO:0005737,GO:0005886,GO:0006357,GO:0007219,GO:0009986,GO:0012506,GO:0016324,GO:0031965,GO:0032088,GO:0042802,GO:0001822,GO:0048306,GO:0005509,GO:0048471,GO:0005544	NF-kappaB binding|nucleus|negative regulation of interleukin-8 secretion|cytoplasm|plasma membrane|regulation of transcription by RNA polymerase II|Notch signaling pathway|cell surface|vesicle membrane|apical plasma membrane|nuclear membrane|negative regulation of NF-kappaB transcription factor activity|identical protein binding|kidney development|calcium-dependent protein binding|calcium ion bin…
Aox1	0.296386	-1.75445	6.12e-05	Down	3.15208	1.61472	1.75678	0.820846	0.534216	0.68852	GeneID:11761,Genbank:XM_006495630.3,MGI:MGI:88035	aldehyde oxidase 1		GO:0051536,GO:0042802,GO:0004854,GO:0051537,GO:0042803,GO:0005506,GO:0055114,GO:0005737,GO:0005829,GO:0009055,GO:0043546,GO:0009115,GO:0046872,GO:0016491,GO:0050250,GO:0016614,GO:0050660,GO:0016903,GO:0003824,GO:0017144,GO:0004031,GO:0051287	iron-sulfur cluster binding|identical protein binding|xanthine dehydrogenase activity|2 iron, 2 sulfur cluster binding|protein homodimerization activity|iron ion binding|oxidation-reduction process|cytoplasm|cytosol|electron transfer activity|molybdopterin cofactor binding|xanthine catabolic process|metal ion binding|oxidoreductase activity|retinal oxidase activity|oxidoreductase activity, acting…	mmu00280,mmu00350,mmu00380,mmu00750,mmu00760,mmu00830,mmu00982,mmu04630	Valine, leucine and isoleucine degradation|Tyrosine metabolism|Tryptophan metabolism|Vitamin B6 metabolism|Nicotinate and nicotinamide metabolism|Retinol metabolism|Drug metabolism - cytochrome P450|Jak-STAT signaling pathway
Aox3	0.0112832	-6.46968	0.00443252	Down	0.346318	0.105159	0.0986524	0	0	0	GeneID:71724,Genbank:XM_006496285.3,MGI:MGI:1918974	aldehyde oxidase 3		GO:0051536,GO:0005506,GO:0051537,GO:0005737,GO:0055114,GO:0005829,GO:0009055,GO:0009115,GO:0016491,GO:0016614,GO:0016903,GO:0030151,GO:0046872,GO:0003824,GO:0050660,GO:0004031,GO:0051287,GO:0004854	iron-sulfur cluster binding|iron ion binding|2 iron, 2 sulfur cluster binding|cytoplasm|oxidation-reduction process|cytosol|electron transfer activity|xanthine catabolic process|oxidoreductase activity|oxidoreductase activity, acting on CH-OH group of donors|oxidoreductase activity, acting on the aldehyde or oxo group of donors|molybdenum ion binding|metal ion binding|catalytic activity|flavin ad…	mmu00280,mmu00350,mmu00380,mmu00750,mmu00760,mmu00830,mmu00982,mmu04630	Valine, leucine and isoleucine degradation|Tyrosine metabolism|Tryptophan metabolism|Vitamin B6 metabolism|Nicotinate and nicotinamide metabolism|Retinol metabolism|Drug metabolism - cytochrome P450|Jak-STAT signaling pathway
Ap1m2	1381.46	10.432	3.32e-25	Up	0.061707	0	0	34.2198	19.4285	19.6028	GeneID:11768,Genbank:XM_006509950.3,MGI:MGI:1336974	adaptor protein complex AP-1, mu 2 subunit		GO:0015031,GO:0016020,GO:0016192,GO:0030131,GO:0031410,GO:0043231,GO:0005794,GO:0005802,GO:0006886	protein transport|membrane|vesicle-mediated transport|clathrin adaptor complex|cytoplasmic vesicle|intracellular membrane-bounded organelle|Golgi apparatus|trans-Golgi network|intracellular protein transport	mmu04142	Lysosome
Ap1s3	3.29728	1.72127	8.48e-14	Up	2.57906	3.48247	3.43259	9.90985	11.8712	11.4777	GeneID:252903,Genbank:NM_183027.2,MGI:MGI:1891304	adaptor-related protein complex AP-1, sigma 3		GO:0006605,GO:0006886,GO:0015031,GO:0016020,GO:0016192,GO:0030117,GO:0031410,GO:0043231,GO:0003674,GO:0005794,GO:0005905	protein targeting|intracellular protein transport|protein transport|membrane|vesicle-mediated transport|membrane coat|cytoplasmic vesicle|intracellular membrane-bounded organelle|molecular_function|Golgi apparatus|clathrin-coated pit	mmu04142	Lysosome
Ap3s1	0.300264	-1.7357	2.12e-18	Down	26.2846	24.8611	25.9092	6.84512	9.59792	9.66029	GeneID:11777,Genbank:NM_001303015.1,MGI:MGI:1337062	adaptor-related protein complex 3, sigma 1 subunit		GO:0008089,GO:0015031,GO:0016020,GO:0016192,GO:0030117,GO:0030123,GO:0031410,GO:0043231,GO:0048490,GO:0005794,GO:0005802,GO:0006886	anterograde axonal transport|protein transport|membrane|vesicle-mediated transport|membrane coat|AP-3 adaptor complex|cytoplasmic vesicle|intracellular membrane-bounded organelle|anterograde synaptic vesicle transport|Golgi apparatus|trans-Golgi network|intracellular protein transport	mmu04142	Lysosome
Ap5b1	2.44958	1.29253	0.0184866	Up	2.44439	0.511336	0.605319	3.84978	2.55183	2.91092	GeneID:381201,Genbank:XM_006531784.2,MGI:MGI:2685808	adaptor-related protein complex 5, beta 1 subunit		GO:0016197,GO:0030119,GO:0003674,GO:0005765,GO:0015031	endosomal transport|AP-type membrane coat adaptor complex|molecular_function|lysosomal membrane|protein transport
Apbb3	0.331452	-1.59313	4.49e-08	Down	3.18642	4.55956	4.9411	1.71111	1.64787	1.48856	GeneID:225372,Genbank:XM_006525861.2,MGI:MGI:108404	amyloid beta (A4) precursor protein-binding, family B, member 3		GO:0005737,GO:0005829,GO:0006355,GO:0008134,GO:0015629,GO:0043066,GO:0001540,GO:0005634	cytoplasm|cytosol|regulation of transcription, DNA-templated|transcription factor binding|actin cytoskeleton|negative regulation of apoptotic process|amyloid-beta binding|nucleus
Apc	0.391729	-1.35207	1.78e-13	Down	11.4753	10.3555	10.7021	4.71401	4.65043	4.40648	GeneID:11789,Genbank:XM_006525529.3,MGI:MGI:88039	adenomatosis polyposis coli		GO:0044336,GO:0044337,GO:0044877,GO:0045202,GO:0005634,GO:0045295,GO:0005737,GO:0045595,GO:0005813,GO:0050680,GO:0005856,GO:0051010,GO:0045597,GO:0005874,GO:0045667,GO:0051171,GO:0007091,GO:0005881,GO:0051260,GO:0007094,GO:0051276,GO:0007163,GO:0005886,GO:0007389,GO:0090090,GO:0051726,GO:1904781,GO:0051781,GO:0007409,GO:0051988,GO:2000211,GO:0009953,GO:0008013,GO:0009954,GO:0010942,GO:0016020,GO:…	canonical Wnt signaling pathway involved in negative regulation of apoptotic process|canonical Wnt signaling pathway involved in positive regulation of apoptotic process|protein-containing complex binding|synapse|nucleus|gamma-catenin binding|cytoplasm|regulation of cell differentiation|centrosome|negative regulation of epithelial cell proliferation|cytoskeleton|microtubule plus-end binding|posit…	mmu04310,mmu04390,mmu04550,mmu04810,mmu05200,mmu05206,mmu05210,mmu05225,mmu05226,mmu05217,mmu05213,mmu05224,mmu04934,mmu05166,mmu05165	Wnt signaling pathway|Hippo signaling pathway|Signaling pathways regulating pluripotency of stem cells|Regulation of actin cytoskeleton|Pathways in cancer|MicroRNAs in cancer|Colorectal cancer|Hepatocellular carcinoma|Gastric cancer|Basal cell carcinoma|Endometrial cancer|Breast cancer|Cushing's syndrome|HTLV-I infection|Human papillomavirus infection
Apcdd1	0.353966	-1.49832	0.00499313	Down	7.41968	4.95554	3.51001	0.884797	2.21535	2.81306	GeneID:494504,Genbank:NM_133237.3,MGI:MGI:3513977	adenomatosis polyposis coli down-regulated 1		GO:0016020,GO:0016021,GO:0016055,GO:0017147,GO:0030178,GO:0042802,GO:0043615,GO:0001942,GO:0005886,GO:0005887	membrane|integral component of membrane|Wnt signaling pathway|Wnt-protein binding|negative regulation of Wnt signaling pathway|identical protein binding|astrocyte cell migration|hair follicle development|plasma membrane|integral component of plasma membrane
Apela	0	#NAME?	0.0228144	Down	1.88774	0.0445537	0.446178	0	0	0	GeneID:100038489,Genbank:NM_001297554.1,MGI:MGI:3642370	apelin receptor early endogenous ligand		GO:0005615,GO:0007275,GO:0007369,GO:0035050,GO:0060395,GO:0060674,GO:0060976,GO:1903589,GO:0001570,GO:0005179,GO:0005576	extracellular space|multicellular organism development|gastrulation|embryonic heart tube development|SMAD protein signal transduction|placenta blood vessel development|coronary vasculature development|positive regulation of blood vessel endothelial cell proliferation involved in sprouting angiogenesis|vasculogenesis|hormone activity|extracellular region
Aph1c	4.30041	2.10447	0.0105654	Up	0.0183829	0.0917844	0.0510603	0.306222	0.191809	0.213504	GeneID:68318,Genbank:XM_006511398.3,MGI:MGI:1915568	aph1 homolog C, gamma secretase subunit		GO:0005783,GO:0005887,GO:0007219,GO:0007220,GO:0008233,GO:0016020,GO:0016021,GO:0016485,GO:0043085,GO:0001656,GO:0070765,GO:0004175	endoplasmic reticulum|integral component of plasma membrane|Notch signaling pathway|Notch receptor processing|peptidase activity|membrane|integral component of membrane|protein processing|positive regulation of catalytic activity|metanephros development|gamma-secretase complex|endopeptidase activity	mmu04330,mmu05010	Notch signaling pathway|Alzheimer's disease
Aplf	0.309824	-1.69048	1.72e-12	Down	5.036	4.14702	4.21439	1.47174	1.53084	1.49686	GeneID:72103,Genbank:XM_017321755.1,MGI:MGI:1919353	aprataxin and PNKP like factor		GO:0035861,GO:0003906,GO:0004520,GO:0045191,GO:0005634,GO:0005654,GO:0005737,GO:0006281,GO:0046872,GO:0006302,GO:0051106,GO:0006974,GO:0000012,GO:0008408,GO:0000166,GO:0016829	site of double-strand break|DNA-(apurinic or apyrimidinic site) endonuclease activity|endodeoxyribonuclease activity|regulation of isotype switching|nucleus|nucleoplasm|cytoplasm|DNA repair|metal ion binding|double-strand break repair|positive regulation of DNA ligation|cellular response to DNA damage stimulus|single strand break repair|3'-5' exonuclease activity|nucleotide binding|lyase activity
Apln	48.259	5.59273	7.7e-76	Up	0.353845	0.149201	0.220377	14.0997	12.3197	11.9952	GeneID:30878,Genbank:NM_013912.3,MGI:MGI:1353624	apelin		GO:1905564,GO:0051466,GO:0042327,GO:0005179,GO:0060183,GO:0042756,GO:0005576,GO:0043576,GO:0005615,GO:0060976,GO:0007165,GO:0007186,GO:0007631,GO:0045776,GO:0008284,GO:0097755,GO:0045823,GO:0010629,GO:1902895,GO:0045906,GO:0023052,GO:1904022,GO:0048471,GO:0031652,GO:0001664,GO:0050878,GO:0031704,GO:0002026,GO:1904706,GO:0051461,GO:0040037,GO:0005102	positive regulation of vascular endothelial cell proliferation|positive regulation of corticotropin-releasing hormone secretion|positive regulation of phosphorylation|hormone activity|apelin receptor signaling pathway|drinking behavior|extracellular region|regulation of respiratory gaseous exchange|extracellular space|coronary vasculature development|signal transduction|G-protein coupled receptor…	mmu04371,mmu04080	Apelin signaling pathway|Neuroactive ligand-receptor interaction
Aplp2	0.480855	-1.05633	2.58e-09	Down	73.4622	80.0411	79.0207	33.7351	42.1463	42.5529	GeneID:11804,Genbank:XM_006509951.3,MGI:MGI:88047	amyloid beta (A4) precursor-like protein 2		GO:0030901,GO:0005634,GO:0042802,GO:0005886,GO:0043393,GO:0006878,GO:0007176,GO:0007617,GO:0007626,GO:0008201,GO:0046914,GO:0008203,GO:0050885,GO:0009790,GO:0016020,GO:0016021,GO:0001967,GO:0030198,GO:0003677,GO:0030900,GO:0005515	midbrain development|nucleus|identical protein binding|plasma membrane|regulation of protein binding|cellular copper ion homeostasis|regulation of epidermal growth factor-activated receptor activity|mating behavior|locomotory behavior|heparin binding|transition metal ion binding|cholesterol metabolic process|neuromuscular process controlling balance|embryo development|membrane|integral component …
Apoa1	0.00454348	-7.78199	2.97e-05	Down	16.9973	4.98616	4.83929	0.0877956	0.0439724	0	GeneID:11806,Genbank:NM_009692.4,MGI:MGI:88049	apolipoprotein A-I		GO:0051346,GO:0051347,GO:0051496,GO:0055091,GO:0005548,GO:0055102,GO:0005576,GO:0060192,GO:0060228,GO:0005615,GO:0060354,GO:0005634,GO:0060761,GO:0006629,GO:0008211,GO:0006644,GO:0008289,GO:0006656,GO:0009986,GO:0006695,GO:0010804,GO:0010873,GO:0010898,GO:0030139,GO:0010903,GO:0030300,GO:0015485,GO:0030301,GO:0030325,GO:0001540,GO:0033700,GO:0031012,GO:0001932,GO:0031072,GO:0001935,GO:0034115,GO:…	negative regulation of hydrolase activity|positive regulation of transferase activity|positive regulation of stress fiber assembly|phospholipid homeostasis|phospholipid transporter activity|lipase inhibitor activity|extracellular region|negative regulation of lipase activity|phosphatidylcholine-sterol O-acyltransferase activator activity|extracellular space|negative regulation of cell adhesion mo…	mmu03320,mmu04975,mmu04979,mmu04977,mmu05143	PPAR signaling pathway|Fat digestion and absorption|Cholesterol metabolism|Vitamin digestion and absorption|African trypanosomiasis
Apob	0.00396878	-7.97709	0.000120888	Down	6.4422	1.47135	1.57427	0.0312628	0.00503996	0.0053679	GeneID:238055,Genbank:XM_006515078.2,MGI:MGI:88052	apolipoprotein B		GO:0006629,GO:0006642,GO:0006869,GO:0007283,GO:0007399,GO:0017127,GO:0008201,GO:0019433,GO:0008202,GO:0008203,GO:0030301,GO:0030317,GO:0031983,GO:0042632,GO:0033344,GO:0034359,GO:0034361,GO:0042953,GO:0043025,GO:0043231,GO:0001701,GO:0045540,GO:0005319,GO:0048844,GO:0005543,GO:0050750,GO:0005576,GO:0005615,GO:0005737,GO:0005783,GO:0005829,GO:0008289,GO:0009566,GO:0009743,GO:0009791,GO:0010628,GO:…	lipid metabolic process|triglyceride mobilization|lipid transport|spermatogenesis|nervous system development|cholesterol transporter activity|heparin binding|triglyceride catabolic process|steroid metabolic process|cholesterol metabolic process|cholesterol transport|flagellated sperm motility|vesicle lumen|cholesterol homeostasis|cholesterol efflux|mature chylomicron|very-low-density lipoprotein …	mmu04975,mmu04979,mmu04977	Fat digestion and absorption|Cholesterol metabolism|Vitamin digestion and absorption
Apobec1	3.44563	1.78477	0.0129548	Up	2.81527	3.0648	2.89145	18.0819	7.92037	7.62648	GeneID:11810,Genbank:NM_001134391.1,MGI:MGI:103298	apolipoprotein B mRNA editing enzyme, catalytic polypeptide 1		GO:0005737,GO:0006397,GO:0006641,GO:0006970,GO:0008047,GO:0008270,GO:0042157,GO:0010332,GO:0042158,GO:0016554,GO:0042493,GO:0042953,GO:0043021,GO:0045471,GO:0046872,GO:0048255,GO:0051592,GO:0051607,GO:0003723,GO:0003729,GO:0003824,GO:0004126,GO:0004131,GO:0005515,GO:0005634,GO:0016556,GO:0016787,GO:0016814,GO:0070383,GO:0017091,GO:0080111,GO:0019904,GO:0042127,GO:0090209,GO:0090310,GO:0090366	cytoplasm|mRNA processing|triglyceride metabolic process|response to osmotic stress|enzyme activator activity|zinc ion binding|lipoprotein metabolic process|response to gamma radiation|lipoprotein biosynthetic process|cytidine to uridine editing|response to drug|lipoprotein transport|ribonucleoprotein complex binding|response to ethanol|metal ion binding|mRNA stabilization|response to calcium ion…
Apobr	71.7434	6.16477	8.62e-138	Up	0.272745	0.333022	0.366343	27.3307	24.6167	25.32	GeneID:171504,Genbank:XM_006507399.3,MGI:MGI:2176230	apolipoprotein B receptor		GO:0006641,GO:0006869,GO:0008202,GO:0008203,GO:0016020,GO:0030228,GO:0030229,GO:0034361,GO:0034362,GO:0005886,GO:0042627,GO:0006629	triglyceride metabolic process|lipid transport|steroid metabolic process|cholesterol metabolic process|membrane|lipoprotein particle receptor activity|very-low-density lipoprotein particle receptor activity|very-low-density lipoprotein particle|low-density lipoprotein particle|plasma membrane|chylomicron|lipid metabolic process
Apoc1	0.00181101	-9.10899	2.6e-84	Down	35.8667	38.7725	35.6142	0	0	0	GeneID:11812,Genbank:NM_001110009.2,MGI:MGI:88053	apolipoprotein C-I		GO:0008203,GO:0034361,GO:0042157,GO:0005576,GO:0006641,GO:0006869	cholesterol metabolic process|very-low-density lipoprotein particle|lipoprotein metabolic process|extracellular region|triglyceride metabolic process|lipid transport	mmu04979	Cholesterol metabolism
Apoc2	0	#NAME?	0.00767609	Down	0.965496	0.475252	0.225754	2.01e-05	7.31e-06	0	GeneID:11813,Genbank:NM_001277944.1,MGI:MGI:88054	apolipoprotein C-II		GO:0060697,GO:0042803,GO:0010898,GO:0070328,GO:0042953,GO:0010916,GO:0043274,GO:0016004,GO:0032375,GO:0033344,GO:0033700,GO:0034361,GO:0045723,GO:0034362,GO:0045833,GO:0034363,GO:0048261,GO:0034366,GO:0051006,GO:0034382,GO:0005615,GO:0055102,GO:0034384,GO:0008289,GO:0060230,GO:0042627,GO:0010518	positive regulation of phospholipid catabolic process|protein homodimerization activity|positive regulation of triglyceride catabolic process|triglyceride homeostasis|lipoprotein transport|negative regulation of very-low-density lipoprotein particle clearance|phospholipase binding|phospholipase activator activity|negative regulation of cholesterol transport|cholesterol efflux|phospholipid efflux|…	mmu04979	Cholesterol metabolism
Apoc4	0.0199846	-5.64497	0.000473358	Down	2.75353	2.00556	2.75723	0	0	0	GeneID:11425,Genbank:NM_007385.3,MGI:MGI:87878	apolipoprotein C-IV		GO:0010890,GO:0034361,GO:0034364,GO:0070328,GO:0005319,GO:0005576,GO:0006869	positive regulation of sequestering of triglyceride|very-low-density lipoprotein particle|high-density lipoprotein particle|triglyceride homeostasis|lipid transporter activity|extracellular region|lipid transport
Apod	Inf	Inf	0.0205576	Up	0	0	0	0.127215	0.187434	0.0663618	GeneID:11815,Genbank:NM_001301354.1,MGI:MGI:88056	apolipoprotein D		GO:2000098,GO:0042308,GO:0005615,GO:2000405,GO:0043025,GO:0005622,GO:0048471,GO:0005737,GO:0005783,GO:0006006,GO:0006629,GO:0006869,GO:0048662,GO:0007568,GO:0051895,GO:0008289,GO:0060588,GO:0010642,GO:0015485,GO:0000302,GO:0071638,GO:0022626,GO:1900016,GO:0030425,GO:0005576	negative regulation of smooth muscle cell-matrix adhesion|negative regulation of protein import into nucleus|extracellular space|negative regulation of T cell migration|neuronal cell body|intracellular|perinuclear region of cytoplasm|cytoplasm|endoplasmic reticulum|glucose metabolic process|lipid metabolic process|lipid transport|negative regulation of smooth muscle cell proliferation|aging|negat…
Apoe	0.0894145	-3.48335	9.03e-47	Down	26.4847	23.538	19.2629	1.86903	1.52813	1.46812	GeneID:11816,Genbank:NM_009696.4,MGI:MGI:88057	apolipoprotein E		GO:0042632,GO:0042802,GO:0005576,GO:0042803,GO:0005615,GO:0042982,GO:0043025,GO:0005635,GO:0046911,GO:0043407,GO:0005737,GO:0046983,GO:0043524,GO:0005764,GO:0048156,GO:0005768,GO:0048844,GO:0006898,GO:0005769,GO:0050728,GO:0006979,GO:0005770,GO:0050750,GO:0007186,GO:0005783,GO:0007263,GO:0070326,GO:0051000,GO:0007568,GO:0070328,GO:0007616,GO:0071813,GO:0051044,GO:0008104,GO:0072358,GO:0010976,GO:…	cholesterol homeostasis|identical protein binding|extracellular region|protein homodimerization activity|extracellular space|amyloid precursor protein metabolic process|neuronal cell body|nuclear envelope|metal chelating activity|negative regulation of MAP kinase activity|cytoplasm|protein dimerization activity|negative regulation of neuron apoptotic process|lysosome|tau protein binding|endosome|…	mmu04979,mmu05010	Cholesterol metabolism|Alzheimer's disease
Appl2	0.247959	-2.01183	3.28e-22	Down	8.50744	10.2337	10.2993	2.81953	2.64539	2.49208	GeneID:216190,Genbank:XM_006513511.3,MGI:MGI:2384914	adaptor protein, phosphotyrosine interaction, PH domain and leucine zipper containing 2		GO:0031267,GO:0005737,GO:0032012,GO:0043231,GO:0005768,GO:0005829,GO:0007049,GO:0008283,GO:0010008,GO:0016020,GO:0016192,GO:0005096,GO:0016581,GO:0005634,GO:0017137	small GTPase binding|cytoplasm|regulation of ARF protein signal transduction|intracellular membrane-bounded organelle|endosome|cytosol|cell cycle|cell proliferation|endosome membrane|membrane|vesicle-mediated transport|GTPase activator activity|NuRD complex|nucleus|Rab GTPase binding
Aqp11	0.144746	-2.7884	5.44e-06	Down	11.6512	5.6239	6.46658	1.17798	1.28493	1.13866	GeneID:66333,Genbank:NM_175105.3,MGI:MGI:1913583	aquaporin 11		GO:0055085,GO:0005829,GO:0072014,GO:0005886,GO:0006833,GO:0009986,GO:0015250,GO:0015267,GO:0016020,GO:0016021,GO:0030425,GO:0001822,GO:0048388,GO:0005737,GO:0051260,GO:0005783	transmembrane transport|cytosol|proximal tubule development|plasma membrane|water transport|cell surface|water channel activity|channel activity|membrane|integral component of membrane|dendrite|kidney development|endosomal lumen acidification|cytoplasm|protein homooligomerization|endoplasmic reticulum
Aqp3	8.12011	3.0215	1.23e-05	Up	0.0965699	0.252637	0.0914231	1.80426	1.22504	1.12585	GeneID:11828,Genbank:NM_016689.2,MGI:MGI:1333777	aquaporin 3		GO:0070295,GO:0015267,GO:0005886,GO:0071456,GO:0015793,GO:0090650,GO:0015840,GO:0005887,GO:0005911,GO:0006833,GO:0016020,GO:0016021,GO:0016323,GO:0015204,GO:0032526,GO:0015250,GO:0002684,GO:0055085,GO:0005634,GO:0015254,GO:0005737	renal water absorption|channel activity|plasma membrane|cellular response to hypoxia|glycerol transport|cellular response to oxygen-glucose deprivation|urea transport|integral component of plasma membrane|cell-cell junction|water transport|membrane|integral component of membrane|basolateral plasma membrane|urea transmembrane transporter activity|response to retinoic acid|water channel activity|po…	mmu04962	Vasopressin-regulated water reabsorption
Aqp5	14.295	3.83744	5.32e-63	Up	4.81278	3.60653	2.2548	47.5614	58.672	57.8343	GeneID:11830,Genbank:NM_009701.4,MGI:MGI:106215	aquaporin 5		GO:0055085,GO:0016021,GO:0005886,GO:0016324,GO:0005887,GO:0005902,GO:0006833,GO:0009925,GO:0015250,GO:0033554,GO:0034220,GO:0042802,GO:0015267,GO:0005515,GO:0046541,GO:0015670,GO:0005783,GO:0048593,GO:0016020	transmembrane transport|integral component of membrane|plasma membrane|apical plasma membrane|integral component of plasma membrane|microvillus|water transport|basal plasma membrane|water channel activity|cellular response to stress|ion transmembrane transport|identical protein binding|channel activity|protein binding|saliva secretion|carbon dioxide transport|endoplasmic reticulum|camera-type eye…	mmu04970	Salivary secretion
Aqp9	0.0822617	-3.60364	4.12e-18	Down	1.51695	1.68741	1.99517	0.336634	0.046973	0.0622459	GeneID:64008,Genbank:XM_011242783.1,MGI:MGI:1891066	aquaporin 9		GO:0015855,GO:0006833,GO:0016020,GO:0016021,GO:0006863,GO:0010033,GO:0015204,GO:0015250,GO:0016323,GO:0015254,GO:0043231,GO:0015265,GO:0046689,GO:0015267,GO:0055085,GO:0015722,GO:0005345,GO:0015791,GO:0005350,GO:0015837,GO:0005887	pyrimidine nucleobase transport|water transport|membrane|integral component of membrane|purine nucleobase transport|response to organic substance|urea transmembrane transporter activity|water channel activity|basolateral plasma membrane|glycerol channel activity|intracellular membrane-bounded organelle|urea channel activity|response to mercury ion|channel activity|transmembrane transport|canalicu…	mmu04976	Bile secretion
Ar	9.26463	3.21173	1.73e-07	Up	0.462876	0.830085	0.734897	9.85516	5.2656	5.54735	GeneID:11835,Genbank:NM_013476.4,MGI:MGI:88064	androgen receptor	ESR-like	GO:2001237,GO:0003682,GO:0003700,GO:0004879,GO:0004882,GO:0005102,GO:0007283,GO:0005496,GO:0007338,GO:0005497,GO:0007620,GO:0005515,GO:0008013,GO:0008049,GO:0008134,GO:0008270,GO:0019899,GO:0008284,GO:0008285,GO:0019904,GO:0008289,GO:0030424,GO:0030425,GO:0030521,GO:0000122,GO:0045597,GO:0030522,GO:0000790,GO:0045720,GO:0032553,GO:0000978,GO:0045726,GO:0032991,GO:0001077,GO:0045892,GO:0001085,GO:…	negative regulation of extrinsic apoptotic signaling pathway|chromatin binding|DNA binding transcription factor activity|nuclear receptor activity|androgen receptor activity|signaling receptor binding|spermatogenesis|steroid binding|single fertilization|androgen binding|copulation|protein binding|beta-catenin binding|male courtship behavior|transcription factor binding|zinc ion binding|enzyme bin…	mmu04114,mmu05200,mmu05215	Oocyte meiosis|Pathways in cancer|Prostate cancer
Arap3	0.117019	-3.09519	1.37e-52	Down	17.8762	16.643	16.7914	4.00654	1.13577	1.12455	GeneID:106952,Genbank:XM_006525488.2,MGI:MGI:2147274	ArfGAP with RhoGAP domain, ankyrin repeat and PH domain 3		GO:0043325,GO:0016192,GO:0005096,GO:2000369,GO:0030027,GO:0030336,GO:0005515,GO:0005547,GO:0005737,GO:0005829,GO:0031267,GO:0005856,GO:0032012,GO:0005886,GO:0035021,GO:0007165,GO:0035024,GO:0008360,GO:0001726,GO:0042995,GO:0016020,GO:0043231	phosphatidylinositol-3,4-bisphosphate binding|vesicle-mediated transport|GTPase activator activity|regulation of clathrin-dependent endocytosis|lamellipodium|negative regulation of cell migration|protein binding|phosphatidylinositol-3,4,5-trisphosphate binding|cytoplasm|cytosol|small GTPase binding|cytoskeleton|regulation of ARF protein signal transduction|plasma membrane|negative regulation of R…	mmu04015,mmu04024,mmu04144	Rap1 signaling pathway|cAMP signaling pathway|Endocytosis
Arc	17.0085	4.08818	4.78e-06	Up	0.0452153	0.0148388	0.0288162	0.569813	0.505894	0.528372	GeneID:11838,Genbank:NM_001276684.1,MGI:MGI:88067	activity regulated cytoskeletal-associated protein		GO:0061001,GO:0016020,GO:0005737,GO:1900271,GO:0016477,GO:0005768,GO:0022604,GO:0005856,GO:2000969,GO:0005886,GO:0006897,GO:0007010,GO:0030054,GO:0031410,GO:0007275,GO:0042995,GO:0007492,GO:0045202,GO:0009952,GO:0003779,GO:0045211,GO:0015629,GO:0005515,GO:0048168	regulation of dendritic spine morphogenesis|membrane|cytoplasm|regulation of long-term synaptic potentiation|cell migration|endosome|regulation of cell morphogenesis|cytoskeleton|positive regulation of AMPA receptor activity|plasma membrane|endocytosis|cytoskeleton organization|cell junction|cytoplasmic vesicle|multicellular organism development|cell projection|endoderm development|synapse|anteri…	mmu05031	Amphetamine addiction
Areg	0.107986	-3.21108	1.78e-39	Down	165.869	208.274	203.062	24.3297	20.6428	22.2809	GeneID:11839,Genbank:NM_009704.4,MGI:MGI:88068	amphiregulin		GO:0050731,GO:0009986,GO:0005615,GO:0051384,GO:0014009,GO:0060598,GO:0016020,GO:0005622,GO:0060744,GO:0005634,GO:0005737,GO:0007173,GO:0016021,GO:0007186,GO:0060749,GO:0031175,GO:0008083,GO:0060750,GO:0032355,GO:0042327,GO:0008284,GO:0005125,GO:0045668,GO:0005154,GO:0045740	positive regulation of peptidyl-tyrosine phosphorylation|cell surface|extracellular space|response to glucocorticoid|glial cell proliferation|dichotomous subdivision of terminal units involved in mammary gland duct morphogenesis|membrane|intracellular|mammary gland branching involved in thelarche|nucleus|cytoplasm|epidermal growth factor receptor signaling pathway|integral component of membrane|G…	mmu04010,mmu04012,mmu04390,mmu04151,mmu05210	MAPK signaling pathway|ErbB signaling pathway|Hippo signaling pathway|PI3K-Akt signaling pathway|Colorectal cancer
Arfgap3	0.28868	-1.79246	6.3e-19	Down	16.9422	21.1266	20.5811	6.64456	5.84587	6.1167	GeneID:66251,Genbank:XM_006521255.3,MGI:MGI:1913501	ADP-ribosylation factor GTPase activating protein 3		GO:0030137,GO:0005737,GO:0031267,GO:0005793,GO:0032012,GO:0005794,GO:0005829,GO:0006888,GO:0043231,GO:0015031,GO:0046872,GO:0016020,GO:0048205,GO:0016192,GO:0005096,GO:0030126	COPI-coated vesicle|cytoplasm|small GTPase binding|endoplasmic reticulum-Golgi intermediate compartment|regulation of ARF protein signal transduction|Golgi apparatus|cytosol|ER to Golgi vesicle-mediated transport|intracellular membrane-bounded organelle|protein transport|metal ion binding|membrane|COPI coating of Golgi vesicle|vesicle-mediated transport|GTPase activator activity|COPI vesicle coat	mmu04144	Endocytosis
Arg2	42.6885	5.41577	0.001426	Up	0	0	0.0288511	0.480192	0.470165	0.405701	GeneID:11847,Genbank:NM_009705.3,MGI:MGI:1330806	arginase type II		GO:0005739,GO:0005829,GO:0006525,GO:0006941,GO:0071641,GO:0010963,GO:0071644,GO:0016787,GO:0071650,GO:0016813,GO:1900425,GO:1903426,GO:1904468,GO:1905077,GO:1905403,GO:2000562,GO:2000666,GO:0000050,GO:0001657,GO:0002250,GO:0002376,GO:0002829,GO:0004053,GO:0005634,GO:0005737,GO:0019547,GO:0030145,GO:0032720,GO:0045087,GO:0045988,GO:0046872,GO:2000774,GO:0050706,GO:0050998,GO:0051001	mitochondrion|cytosol|arginine metabolic process|striated muscle contraction|negative regulation of macrophage inflammatory protein 1 alpha production|regulation of L-arginine import|negative regulation of chemokine (C-C motif) ligand 4 production|hydrolase activity|negative regulation of chemokine (C-C motif) ligand 5 production|hydrolase activity, acting on carbon-nitrogen (but not peptide) bon…	mmu00220,mmu00330,mmu05146	Arginine biosynthesis|Arginine and proline metabolism|Amoebiasis
Arhgap17	0.48507	-1.04374	1.85e-07	Down	10.8726	10.3711	10.6577	5.64296	5.68073	5.85399	GeneID:70497,Genbank:XM_006508201.3,MGI:MGI:1917747	Rho GTPase activating protein 17		GO:0017124,GO:0005622,GO:0017156,GO:0005634,GO:0005737,GO:0005829,GO:0030054,GO:0005886,GO:0032956,GO:0005923,GO:0035020,GO:0007015,GO:0048365,GO:0003674,GO:0007165,GO:0005096,GO:0016020	SH3 domain binding|intracellular|calcium ion regulated exocytosis|nucleus|cytoplasm|cytosol|cell junction|plasma membrane|regulation of actin cytoskeleton organization|bicellular tight junction|regulation of Rac protein signal transduction|actin filament organization|Rac GTPase binding|molecular_function|signal transduction|GTPase activator activity|membrane	mmu04530	Tight junction
Arhgap18	0.258859	-1.94976	1.56e-25	Down	41.8434	38.7132	40.5657	11.531	11.3677	11.188	GeneID:73910,Genbank:XM_006512885.3,MGI:MGI:1921160	Rho GTPase activating protein 18		GO:0051056,GO:0005737,GO:2000145,GO:0005829,GO:0005886,GO:0007165,GO:0007264,GO:0008360,GO:0016607,GO:0030833,GO:0032956,GO:0005096,GO:0045296	regulation of small GTPase mediated signal transduction|cytoplasm|regulation of cell motility|cytosol|plasma membrane|signal transduction|small GTPase mediated signal transduction|regulation of cell shape|nuclear speck|regulation of actin filament polymerization|regulation of actin cytoskeleton organization|GTPase activator activity|cadherin binding
Arhgap24	30.3347	4.9229	2.92e-06	Up	0.00336303	0	0.00618521	0.0867739	0.0567324	0.110158	GeneID:231532,Genbank:XM_006534888.2,MGI:MGI:1922647	Rho GTPase activating protein 24		GO:0005856,GO:0005925,GO:0007165,GO:0007275,GO:0030054,GO:0030154,GO:0035021,GO:0035313,GO:0042995,GO:0090630,GO:1900028,GO:0001525,GO:0005096,GO:0005737	cytoskeleton|focal adhesion|signal transduction|multicellular organism development|cell junction|cell differentiation|negative regulation of Rac protein signal transduction|wound healing, spreading of epidermal cells|cell projection|activation of GTPase activity|negative regulation of ruffle assembly|angiogenesis|GTPase activator activity|cytoplasm
Arhgap29	17.76	4.15056	3.01e-23	Up	0.347861	0.569089	0.666245	7.80038	11.585	12.1245	GeneID:214137,Genbank:XM_006501290.1,MGI:MGI:2443818	Rho GTPase activating protein 29		GO:0007165,GO:0030165,GO:0035556,GO:0046872,GO:0005096,GO:0005515,GO:0005737	signal transduction|PDZ domain binding|intracellular signal transduction|metal ion binding|GTPase activator activity|protein binding|cytoplasm
Arhgap32	217.434	7.76443	2.17e-18	Up	0.0116982	0	0	1.22102	0.689672	0.710433	GeneID:330914,Genbank:XM_006510445.3,MGI:MGI:2450166	Rho GTPase activating protein 32		GO:0015629,GO:0005515,GO:0016020,GO:0005654,GO:0030054,GO:0005737,GO:0005768,GO:0005783,GO:0005794,GO:0005886,GO:0035091,GO:0005938,GO:0042995,GO:0045202,GO:0007165,GO:0045211,GO:0007264,GO:0001650,GO:0007266,GO:0005096	actin cytoskeleton|protein binding|membrane|nucleoplasm|cell junction|cytoplasm|endosome|endoplasmic reticulum|Golgi apparatus|plasma membrane|phosphatidylinositol binding|cell cortex|cell projection|synapse|signal transduction|postsynaptic membrane|small GTPase mediated signal transduction|fibrillar center|Rho protein signal transduction|GTPase activator activity
Arhgap40	4.12982	2.04608	0.000372857	Up	3.32987	1.57603	1.07881	13.3004	6.80348	7.55784	GeneID:545481,Genbank:NM_001145015.1,MGI:MGI:3649852	Rho GTPase activating protein 40		GO:0005575,GO:0005737,GO:0007165,GO:0008150,GO:0030833,GO:0032956,GO:0051056,GO:0003674,GO:0005096	cellular_component|cytoplasm|signal transduction|biological_process|regulation of actin filament polymerization|regulation of actin cytoskeleton organization|regulation of small GTPase mediated signal transduction|molecular_function|GTPase activator activity
Arhgap42	0.142995	-2.80596	3.52e-36	Down	9.05682	6.91996	7.11364	1.17719	1.26005	1.31943	GeneID:71544,Genbank:XM_006509884.3,MGI:MGI:1918794	Rho GTPase activating protein 42		GO:0005096,GO:0007165,GO:0035024,GO:0090630,GO:1904694,GO:0003085	GTPase activator activity|signal transduction|negative regulation of Rho protein signal transduction|activation of GTPase activity|negative regulation of vascular smooth muscle contraction|negative regulation of systemic arterial blood pressure
Arhgap44	2.20883	1.14328	0.00593997	Up	1.53795	0.685989	0.791889	2.96464	2.09542	1.99061	GeneID:216831,Genbank:XM_006532873.3,MGI:MGI:2144423	Rho GTPase activating protein 44		GO:0098886,GO:0048365,GO:0035020,GO:0005622,GO:0098887,GO:0035021,GO:0005737,GO:0048786,GO:0005768,GO:0005887,GO:0007165,GO:0014069,GO:0042995,GO:0030054,GO:0051649,GO:0043087,GO:0031256,GO:0051668,GO:0043197,GO:0061001,GO:0031503,GO:0005096,GO:0032956,GO:0045202,GO:0005543	modification of dendritic spine|Rac GTPase binding|regulation of Rac protein signal transduction|intracellular|neurotransmitter receptor transport, endosome to postsynaptic membrane|negative regulation of Rac protein signal transduction|cytoplasm|presynaptic active zone|endosome|integral component of plasma membrane|signal transduction|postsynaptic density|cell projection|cell junction|establishm…
Arhgap6	0.11893	-3.07182	4.81e-16	Down	4.49568	6.19247	6.53002	1.4154	0.487261	0.342044	GeneID:11856,Genbank:XM_006528694.1,MGI:MGI:1196332	Rho GTPase activating protein 6		GO:0007165,GO:0007202,GO:0010518,GO:0015629,GO:0016004,GO:0017124,GO:0043087,GO:0043274,GO:0043547,GO:0048041,GO:0051497,GO:0005096,GO:0051895,GO:0005737,GO:0007015	signal transduction|activation of phospholipase C activity|positive regulation of phospholipase activity|actin cytoskeleton|phospholipase activator activity|SH3 domain binding|regulation of GTPase activity|phospholipase binding|positive regulation of GTPase activity|focal adhesion assembly|negative regulation of stress fiber assembly|GTPase activator activity|negative regulation of focal adhesion…
Arhgap8	98.7457	6.62565	3.52e-14	Up	0.0309443	0	0	1.79132	1.02975	1.03422	GeneID:73167,Genbank:XM_006521468.3,MGI:MGI:1920417	Rho GTPase activating protein 8		GO:0043087,GO:0005096,GO:0005737,GO:0007165	regulation of GTPase activity|GTPase activator activity|cytoplasm|signal transduction
Arhgdig	2.42965	1.28075	5.89e-05	Up	4.02069	2.96071	2.19878	6.74438	8.7419	7.21114	GeneID:14570,Genbank:NM_008113.3,MGI:MGI:108430	Rho GDP dissociation inhibitor (GDI) gamma		GO:0005515,GO:0005737,GO:0005829,GO:0005886,GO:0016020,GO:0030695,GO:0032880,GO:0005092,GO:0005094,GO:0005096	protein binding|cytoplasm|cytosol|plasma membrane|membrane|GTPase regulator activity|regulation of protein localization|GDP-dissociation inhibitor activity|Rho GDP-dissociation inhibitor activity|GTPase activator activity	mmu04962,mmu04722	Vasopressin-regulated water reabsorption|Neurotrophin signaling pathway
Arhgef10l	4.21072	2.07407	2.92e-20	Up	1.28923	1.40245	1.34832	5.68174	6.22147	6.66093	GeneID:72754,Genbank:NM_001112722.1,MGI:MGI:1920004	Rho guanine nucleotide exchange factor (GEF) 10-like		GO:0005089,GO:0005096,GO:0005737,GO:0005829,GO:0030036,GO:0032933,GO:0035023,GO:0051496,GO:0005085	Rho guanyl-nucleotide exchange factor activity|GTPase activator activity|cytoplasm|cytosol|actin cytoskeleton organization|SREBP signaling pathway|regulation of Rho protein signal transduction|positive regulation of stress fiber assembly|guanyl-nucleotide exchange factor activity
Arhgef16	29.2331	4.86953	1.37e-09	Up	0.848511	0.0450458	0.0438561	14.2399	7.24622	7.67587	GeneID:230972,Genbank:XM_011250242.2,MGI:MGI:2446219	Rho guanine nucleotide exchange factor (GEF) 16		GO:0017048,GO:0030165,GO:0030971,GO:0035023,GO:0045296,GO:0060326,GO:0090630,GO:1903078,GO:0005085,GO:0005089,GO:0005737	Rho GTPase binding|PDZ domain binding|receptor tyrosine kinase binding|regulation of Rho protein signal transduction|cadherin binding|cell chemotaxis|activation of GTPase activity|positive regulation of protein localization to plasma membrane|guanyl-nucleotide exchange factor activity|Rho guanyl-nucleotide exchange factor activity|cytoplasm
Arhgef17	2.4257	1.2784	3.75e-11	Up	2.30628	3.74623	3.88702	9.3776	8.18914	8.24794	GeneID:207212,Genbank:NM_001081116.1,MGI:MGI:2673002	Rho guanine nucleotide exchange factor (GEF) 17		GO:0005089,GO:0030036,GO:0035023,GO:0005085	Rho guanyl-nucleotide exchange factor activity|actin cytoskeleton organization|regulation of Rho protein signal transduction|guanyl-nucleotide exchange factor activity
Arhgef26	0.0796773	-3.64969	0.00126452	Down	0.114338	0.111314	0.193293	0.0250135	0.00822363	0.00870086	GeneID:622434,Genbank:NM_001081295.1,MGI:MGI:1918053	Rho guanine nucleotide exchange factor (GEF) 26		GO:0097178,GO:0001886,GO:0003674,GO:0005575	ruffle assembly|endothelial cell morphogenesis|molecular_function|cellular_component	mmu05100	Bacterial invasion of epithelial cells
Arhgef4	0.0114539	-6.44802	1.9e-10	Down	1.12918	2.69936	2.76363	0.0176621	0.0358522	0.0375266	GeneID:226970,Genbank:NM_183019.2,MGI:MGI:2442507	Rho guanine nucleotide exchange factor (GEF) 4		GO:0019904,GO:0030032,GO:0030676,GO:0035023,GO:0035556,GO:0046847,GO:0005085,GO:0005089,GO:0005737	protein domain specific binding|lamellipodium assembly|Rac guanyl-nucleotide exchange factor activity|regulation of Rho protein signal transduction|intracellular signal transduction|filopodium assembly|guanyl-nucleotide exchange factor activity|Rho guanyl-nucleotide exchange factor activity|cytoplasm	mmu04810	Regulation of actin cytoskeleton
Arhgef40	0.481879	-1.05326	2.06e-08	Down	12.4683	10.9555	10.7828	5.79404	5.74142	5.79429	GeneID:268739,Genbank:XM_006519046.2,MGI:MGI:2685515	Rho guanine nucleotide exchange factor (GEF) 40		GO:0005575,GO:0005737,GO:0008150,GO:0035023,GO:0003674,GO:0005085,GO:0005089	cellular_component|cytoplasm|biological_process|regulation of Rho protein signal transduction|molecular_function|guanyl-nucleotide exchange factor activity|Rho guanyl-nucleotide exchange factor activity
Arhgef5	0.437672	-1.19208	0.000121454	Down	69.4495	49.4886	48.64	38.5112	19.3875	20.7409	GeneID:54324,Genbank:NM_133674.1,MGI:MGI:1858952	Rho guanine nucleotide exchange factor (GEF) 5		GO:0043087,GO:0005515,GO:0043507,GO:0005634,GO:0043547,GO:0005654,GO:0005737,GO:0005829,GO:0005886,GO:0008289,GO:0051091,GO:0030036,GO:0051493,GO:0030054,GO:0051496,GO:0032956,GO:0071803,GO:0035023,GO:0002408,GO:0071944,GO:0035556,GO:0005085,GO:1904591,GO:0042995,GO:0005089	regulation of GTPase activity|protein binding|positive regulation of JUN kinase activity|nucleus|positive regulation of GTPase activity|nucleoplasm|cytoplasm|cytosol|plasma membrane|lipid binding|positive regulation of DNA binding transcription factor activity|actin cytoskeleton organization|regulation of cytoskeleton organization|cell junction|positive regulation of stress fiber assembly|regulat…
Arhgef9	0.0679401	-3.87959	5.01e-15	Down	0.566249	0.674426	0.533636	0.102648	0.0134161	0	GeneID:236915,Genbank:XM_006527992.3,MGI:MGI:2442233	CDC42 guanine nucleotide exchange factor (GEF) 9		GO:0005829,GO:0005886,GO:0005938,GO:0007264,GO:0035023,GO:0043113,GO:0005085,GO:0005089,GO:0005737	cytosol|plasma membrane|cell cortex|small GTPase mediated signal transduction|regulation of Rho protein signal transduction|receptor clustering|guanyl-nucleotide exchange factor activity|Rho guanyl-nucleotide exchange factor activity|cytoplasm
Arid3b	0.319924	-1.6442	7.34e-09	Down	2.1412	2.00825	2.14171	1.03795	0.535902	0.545162	GeneID:56380,Genbank:XM_006511291.3,MGI:MGI:1930768	AT rich interactive domain 3B (BRIGHT-like)	ARID	GO:0001077,GO:0001205,GO:0001228,GO:0003677,GO:0005634,GO:0005654,GO:0006351,GO:0006355,GO:0007275,GO:0045944,GO:0000977,GO:0000978,GO:0000980	transcriptional activator activity, RNA polymerase II proximal promoter sequence-specific DNA binding|transcriptional activator activity, RNA polymerase II distal enhancer sequence-specific DNA binding|transcriptional activator activity, RNA polymerase II transcription regulatory region sequence-specific DNA binding|DNA binding|nucleus|nucleoplasm|transcription, DNA-templated|regulation of transc…
Arl14	0.0161358	-5.95359	5.39e-05	Down	7.46853	2.72713	1.97737	0.0327862	0.129177	0.0685391	GeneID:71619,Genbank:NM_027843.1,MGI:MGI:1918869	ADP-ribosylation factor-like 14		GO:0005575,GO:0005622,GO:0008150,GO:0031410,GO:0000166,GO:0003674,GO:0005525	cellular_component|intracellular|biological_process|cytoplasmic vesicle|nucleotide binding|molecular_function|GTP binding
Arl4c	2.46779	1.30322	5.61e-08	Up	14.847	21.4854	21.8019	40.8013	58.6275	55.9783	GeneID:320982,Genbank:NM_177305.4,MGI:MGI:2445172	ADP-ribosylation factor-like 4C		GO:0005737,GO:0005829,GO:0005886,GO:0016020,GO:0032456,GO:0042995,GO:0043014,GO:0000166,GO:0005525,GO:0005622	cytoplasm|cytosol|plasma membrane|membrane|endocytic recycling|cell projection|alpha-tubulin binding|nucleotide binding|GTP binding|intracellular
Arl4d	0.0643673	-3.95753	1.69e-08	Down	1.83886	1.71079	2.20091	0.179435	0.0363585	0.190464	GeneID:80981,Genbank:NM_025404.3,MGI:MGI:1933155	ADP-ribosylation factor-like 4D		GO:0005622,GO:0005634,GO:0005737,GO:0005886,GO:0008150,GO:0016020,GO:0000166,GO:0003674,GO:0005525	intracellular|nucleus|cytoplasm|plasma membrane|biological_process|membrane|nucleotide binding|molecular_function|GTP binding
Arl5b	0.434745	-1.20176	1.93e-08	Down	9.50072	12.5694	12.7429	6.61583	4.92493	4.89984	GeneID:75869,Genbank:NM_029466.4,MGI:MGI:1923119	ADP-ribosylation factor-like 5B		GO:0005622,GO:1903292,GO:0000166,GO:0005525,GO:0005575	intracellular|protein localization to Golgi membrane|nucleotide binding|GTP binding|cellular_component
Arl6	2.28281	1.19081	3.98e-05	Up	2.28477	2.61524	2.14829	4.66279	6.29174	6.02442	GeneID:56297,Genbank:XM_006522398.3,MGI:MGI:1927136	ADP-ribosylation factor-like 6		GO:1903441,GO:0016055,GO:0005622,GO:1903445,GO:0030030,GO:0005737,GO:0042995,GO:0005829,GO:0005856,GO:0005886,GO:0005929,GO:0006471,GO:0045444,GO:0007265,GO:0046872,GO:0007420,GO:0060271,GO:0008589,GO:0010842,GO:0000166,GO:0061512,GO:0015031,GO:0005515,GO:0097499,GO:0016020,GO:0005525	protein localization to ciliary membrane|Wnt signaling pathway|intracellular|protein transport from ciliary membrane to plasma membrane|cell projection organization|cytoplasm|cell projection|cytosol|cytoskeleton|plasma membrane|cilium|protein ADP-ribosylation|fat cell differentiation|Ras protein signal transduction|metal ion binding|brain development|cilium assembly|regulation of smoothened signa…
Arl9	10.8796	3.44356	0.000308696	Up	0.0373309	0.0174106	0	0.21871	0.149978	0.212574	GeneID:384185,Genbank:XM_006535051.3,MGI:MGI:1915496	ADP-ribosylation factor-like 9		GO:0003674,GO:0005575,GO:0008150	molecular_function|cellular_component|biological_process
Armc3	0.0350429	-4.83473	0.018239	Down	0.0980075	0.0954835	0.0111489	0.01159	0	0	GeneID:70882,Genbank:XM_006497537.1,MGI:MGI:1918132	armadillo repeat containing 3		GO:0008150,GO:0003674,GO:0005634,GO:0005737	biological_process|molecular_function|nucleus|cytoplasm
Armc9	4.17873	2.06306	2.29e-14	Up	0.439763	0.278597	0.332037	1.61124	1.6594	1.66268	GeneID:78795,Genbank:XM_006529952.3,MGI:MGI:1926045	armadillo repeat containing 9		GO:0003674,GO:0008150	molecular_function|biological_process
Arpin	0.250733	-1.99578	3.23e-20	Down	20.3495	18.1063	16.7324	2.99521	6.01589	5.80042	GeneID:70420,Genbank:NM_027420.4,MGI:MGI:1917670	actin-related protein 2/3 complex inhibitor		GO:0042995,GO:0051126,GO:0003674,GO:0008150,GO:0030027	cell projection|negative regulation of actin nucleation|molecular_function|biological_process|lamellipodium
Arrb1	0.189411	-2.40041	2.33e-07	Down	3.60829	2.11989	2.03568	0.427835	0.623745	0.583079	GeneID:109689,Genbank:NM_177231.2,MGI:MGI:99473	arrestin, beta 1		GO:0005622,GO:0005634,GO:0005654,GO:0005737,GO:0005829,GO:0005886,GO:0009968,GO:0005905,GO:0014069,GO:0006351,GO:0015031,GO:0006355,GO:0016020,GO:0016323,GO:0016567,GO:0016604,GO:0032088,GO:0019899,GO:0032092,GO:0030331,GO:0032715,GO:0031143,GO:0032717,GO:0033138,GO:0034260,GO:0034393,GO:0000187,GO:0043280,GO:0035025,GO:0000785,GO:0044212,GO:0035066,GO:0001933,GO:0044325,GO:0035612,GO:0001934,GO:…	intracellular|nucleus|nucleoplasm|cytoplasm|cytosol|plasma membrane|negative regulation of signal transduction|clathrin-coated pit|postsynaptic density|transcription, DNA-templated|protein transport|regulation of transcription, DNA-templated|membrane|basolateral plasma membrane|protein ubiquitination|nuclear body|negative regulation of NF-kappaB transcription factor activity|enzyme binding|positi…	mmu04010,mmu04340,mmu04144,mmu04062,mmu04926,mmu04740,mmu05032	MAPK signaling pathway|Hedgehog signaling pathway|Endocytosis|Chemokine signaling pathway|Relaxin signaling pathway|Olfactory transduction|Morphine addiction
Arrdc3	0.267172	-1.90416	2.14e-22	Down	18.7466	21.6372	21.3499	4.47242	6.60257	6.93061	GeneID:105171,Genbank:NM_001042591.1,MGI:MGI:2145242	arrestin domain containing 3		GO:0005768,GO:0005886,GO:0016020,GO:0031651,GO:0031699,GO:0043588,GO:0051443,GO:0060613,GO:0071878,GO:0090327,GO:0001659,GO:0005737,GO:0005764	endosome|plasma membrane|membrane|negative regulation of heat generation|beta-3 adrenergic receptor binding|skin development|positive regulation of ubiquitin-protein transferase activity|fat pad development|negative regulation of adenylate cyclase-activating adrenergic receptor signaling pathway|negative regulation of locomotion involved in locomotory behavior|temperature homeostasis|cytoplasm|ly…
Arsb	0.301868	-1.72801	2.11e-12	Down	7.03261	7.93619	7.34401	0.829687	3.03186	3.42847	GeneID:11881,Genbank:NM_009712.3,MGI:MGI:88075	arylsulfatase B		GO:0010976,GO:0005739,GO:0016787,GO:0005764,GO:0043627,GO:0005791,GO:0005794,GO:0006914,GO:0007417,GO:0007584,GO:0046872,GO:0008152,GO:0051597,GO:0008484,GO:0061580,GO:0009268,GO:0097065,GO:0009986,GO:0003824,GO:0003943,GO:0010632,GO:0004065	positive regulation of neuron projection development|mitochondrion|hydrolase activity|lysosome|response to estrogen|rough endoplasmic reticulum|Golgi apparatus|autophagy|central nervous system development|response to nutrient|metal ion binding|metabolic process|response to methylmercury|sulfuric ester hydrolase activity|colon epithelial cell migration|response to pH|anterior head development|cell…	mmu00531,mmu04142	Glycosaminoglycan degradation|Lysosome
Arsg	0.427297	-1.22669	0.00669266	Down	1.07046	0.611278	0.617306	0.426656	0.217007	0.41682	GeneID:74008,Genbank:XM_006534348.2,MGI:MGI:1921258	arylsulfatase G		GO:0005783,GO:0006790,GO:0008152,GO:0008484,GO:0016787,GO:0046872,GO:0003824,GO:0005615,GO:0005764	endoplasmic reticulum|sulfur compound metabolic process|metabolic process|sulfuric ester hydrolase activity|hydrolase activity|metal ion binding|catalytic activity|extracellular space|lysosome	mmu04142	Lysosome
Arsj	0	#NAME?	0.000150022	Down	0.387678	0.106908	0.155315	0	0	0	GeneID:271970,Genbank:NM_173451.3,MGI:MGI:2443513	arylsulfatase J		GO:0008152,GO:0008484,GO:0016787,GO:0046872,GO:0003824,GO:0005575,GO:0005576	metabolic process|sulfuric ester hydrolase activity|hydrolase activity|metal ion binding|catalytic activity|cellular_component|extracellular region
Art5	0.0675212	-3.88852	0.0254245	Down	0.117109	0.347069	0.194638	0	0	0.0589435	GeneID:11875,Genbank:XM_006507258.3,MGI:MGI:107948	ADP-ribosyltransferase 5		GO:0005576,GO:0006471,GO:0016020,GO:0016740,GO:0016757,GO:0003950,GO:0003953,GO:0003956	extracellular region|protein ADP-ribosylation|membrane|transferase activity|transferase activity, transferring glycosyl groups|NAD+ ADP-ribosyltransferase activity|NAD+ nucleosidase activity|NAD(P)+-protein-arginine ADP-ribosyltransferase activity
Artn	64.7955	6.01782	1.25e-27	Up	0	0.0139854	0.0268494	1.79277	1.60393	1.30638	GeneID:11876,Genbank:XM_006502694.3,MGI:MGI:1333791	artemin		GO:0005615,GO:0007166,GO:0007411,GO:0007422,GO:0008083,GO:0030116,GO:0050930,GO:0061146,GO:0097021,GO:0005102,GO:0005515,GO:0005576	extracellular space|cell surface receptor signaling pathway|axon guidance|peripheral nervous system development|growth factor activity|glial cell-derived neurotrophic factor receptor binding|induction of positive chemotaxis|Peyer's patch morphogenesis|lymphocyte migration into lymphoid organs|signaling receptor binding|protein binding|extracellular region
Arvcf	2.61542	1.38704	0.0005996	Up	0.564725	1.02682	1.16974	3.32321	2.37897	2.04435	GeneID:11877,Genbank:NM_033474.3,MGI:MGI:109620	armadillo repeat gene deleted in velo-cardio-facial syndrome		GO:0005886,GO:0007155,GO:0007275,GO:0016339,GO:0098609,GO:0005515,GO:0005634,GO:0005737	plasma membrane|cell adhesion|multicellular organism development|calcium-dependent cell-cell adhesion via plasma membrane cell adhesion molecules|cell-cell adhesion|protein binding|nucleus|cytoplasm
As3mt	0.0428983	-4.54294	4.9e-07	Down	0.878518	0.299419	0.362593	0.0415585	0	0.0435739	GeneID:57344,Genbank:XM_006527235.1,MGI:MGI:1929882	arsenic (+3 oxidation state) methyltransferase		GO:0046685,GO:0005829,GO:0008168,GO:0009404,GO:0016740,GO:0018872,GO:0030791,GO:0030792,GO:0005737,GO:0005739,GO:0032259	response to arsenic-containing substance|cytosol|methyltransferase activity|toxin metabolic process|transferase activity|arsonoacetate metabolic process|arsenite methyltransferase activity|methylarsonite methyltransferase activity|cytoplasm|mitochondrion|methylation
Asb2	35.1104	5.13383	0.00170662	Up	0	0.0177927	0	0.0511816	0.434709	0.508883	GeneID:65256,Genbank:NM_023049.1,MGI:MGI:1929743	ankyrin repeat and SOCS box-containing 2		GO:0016567,GO:0031466,GO:0035556,GO:0035914,GO:0045445,GO:0061630,GO:0000151,GO:0000209,GO:0006511	protein ubiquitination|Cul5-RING ubiquitin ligase complex|intracellular signal transduction|skeletal muscle cell differentiation|myoblast differentiation|ubiquitin protein ligase activity|ubiquitin ligase complex|protein polyubiquitination|ubiquitin-dependent protein catabolic process
Asb4	Inf	Inf	0.0295383	Up	0	0	0	0.0589264	0.137659	0.0366457	GeneID:65255,Genbank:NM_023048.5,MGI:MGI:1929751	ankyrin repeat and SOCS box-containing 4		GO:0005634,GO:0005737,GO:0019899,GO:0031462,GO:0031466,GO:0031625,GO:0035556,GO:0051865,GO:0061630,GO:0000151,GO:2001214,GO:0004842	nucleus|cytoplasm|enzyme binding|Cul2-RING ubiquitin ligase complex|Cul5-RING ubiquitin ligase complex|ubiquitin protein ligase binding|intracellular signal transduction|protein autoubiquitination|ubiquitin protein ligase activity|ubiquitin ligase complex|positive regulation of vasculogenesis|ubiquitin-protein transferase activity
Ascc3	0.476542	-1.06932	1.48e-05	Down	22.5668	15.8012	16.0115	11.6536	8.31771	8.19968	GeneID:77987,Genbank:NM_198007.2,MGI:MGI:1925237	activating signal cointegrator 1 complex subunit 3		GO:0099053,GO:0005524,GO:0005622,GO:0005634,GO:0005829,GO:0006281,GO:0006307,GO:0006351,GO:0006355,GO:0006974,GO:0008283,GO:0016787,GO:0000166,GO:0032508,GO:0003676,GO:0043140,GO:0004386	activating signal cointegrator 1 complex|ATP binding|intracellular|nucleus|cytosol|DNA repair|DNA dealkylation involved in DNA repair|transcription, DNA-templated|regulation of transcription, DNA-templated|cellular response to DNA damage stimulus|cell proliferation|hydrolase activity|nucleotide binding|DNA duplex unwinding|nucleic acid binding|ATP-dependent 3'-5' DNA helicase activity|helicase ac…
Asgr1	0.022263	-5.48921	0.00116399	Down	0.0997131	0.159438	0.0754028	0.00858931	0	0	GeneID:11889,Genbank:XM_017314231.1,MGI:MGI:88081	asialoglycoprotein receptor 1		GO:0016021,GO:0030246,GO:0031668,GO:0042803,GO:0046872,GO:0004873,GO:0006897,GO:0016020	integral component of membrane|carbohydrate binding|cellular response to extracellular stimulus|protein homodimerization activity|metal ion binding|asialoglycoprotein receptor activity|endocytosis|membrane	mmu04918	Thyroid hormone synthesis
Asna1	2.02488	1.01784	8.74e-08	Up	22.3351	21.0116	20.0977	48.4669	44.4473	43.2685	GeneID:56495,Genbank:NM_019652.1,MGI:MGI:1928379	arsA arsenite transporter, ATP-binding, homolog 1 (bacterial)		GO:0005730,GO:0005737,GO:0005783,GO:0016787,GO:0016887,GO:0046872,GO:0000166,GO:0005524,GO:0005634	nucleolus|cytoplasm|endoplasmic reticulum|hydrolase activity|ATPase activity|metal ion binding|nucleotide binding|ATP binding|nucleus
Asns	0.368605	-1.43985	1.37e-14	Down	223.271	243.732	241.472	135.971	73.4731	77.9125	GeneID:27053,Genbank:XM_006505092.3,MGI:MGI:1350929	asparagine synthetase		GO:0048037,GO:0005524,GO:0005829,GO:0006529,GO:0006541,GO:0008652,GO:0016874,GO:0042149,GO:0042803,GO:0000166,GO:0043066,GO:0004066,GO:0045931	cofactor binding|ATP binding|cytosol|asparagine biosynthetic process|glutamine metabolic process|cellular amino acid biosynthetic process|ligase activity|cellular response to glucose starvation|protein homodimerization activity|nucleotide binding|negative regulation of apoptotic process|asparagine synthase (glutamine-hydrolyzing) activity|positive regulation of mitotic cell cycle	mmu00250	Alanine, aspartate and glutamate metabolism
Aspa	0.253796	-1.97826	0.000137063	Down	1.11403	2.32937	2.50302	0.400762	0.862709	0.738049	GeneID:11484,Genbank:XM_006532012.3,MGI:MGI:87914	aspartoacylase		GO:0005737,GO:0005829,GO:0006083,GO:0008152,GO:0016787,GO:0016788,GO:0016811,GO:0019807,GO:0042802,GO:0046872,GO:0004046,GO:0048714,GO:0005515,GO:0005634	cytoplasm|cytosol|acetate metabolic process|metabolic process|hydrolase activity|hydrolase activity, acting on ester bonds|hydrolase activity, acting on carbon-nitrogen (but not peptide) bonds, in linear amides|aspartoacylase activity|identical protein binding|metal ion binding|aminoacylase activity|positive regulation of oligodendrocyte differentiation|protein binding|nucleus	mmu00250,mmu00340	Alanine, aspartate and glutamate metabolism|Histidine metabolism
Asph	0.260022	-1.9433	2.5e-24	Down	8.33154	8.15796	8.15898	1.79562	2.56805	2.5865	GeneID:65973,Genbank:NM_001290367.1,MGI:MGI:1914186	aspartate-beta-hydroxylase		GO:1901879,GO:0051213,GO:0031647,GO:0005737,GO:0051480,GO:0032237,GO:0005783,GO:0055114,GO:0032541,GO:0005886,GO:0060021,GO:0007389,GO:0008285,GO:0010524,GO:0016020,GO:0033198,GO:0016021,GO:0060325,GO:0035108,GO:0016491,GO:0070588,GO:0042264,GO:0016529,GO:0071277,GO:0045862,GO:0018193,GO:0004597,GO:0090316,GO:0045893,GO:0030176,GO:0005509,GO:0097202,GO:0046872,GO:0031585,GO:0005515	regulation of protein depolymerization|dioxygenase activity|regulation of protein stability|cytoplasm|regulation of cytosolic calcium ion concentration|activation of store-operated calcium channel activity|endoplasmic reticulum|oxidation-reduction process|cortical endoplasmic reticulum|plasma membrane|roof of mouth development|pattern specification process|negative regulation of cell proliferatio…
Ass1	39.953	5.32023	4.01e-06	Up	0	0	0	0.763199	0.370897	0.830694	GeneID:11898,Genbank:NM_007494.3,MGI:MGI:88090	argininosuccinate synthetase 1		GO:0005524,GO:0005634,GO:0005737,GO:0005739,GO:0005741,GO:0005764,GO:0042802,GO:0005783,GO:0043005,GO:0005829,GO:0043025,GO:0006526,GO:0043204,GO:0043209,GO:0045429,GO:0051384,GO:0070852,GO:0071499,GO:1903038,GO:0000050,GO:0000052,GO:0000053,GO:0000166,GO:0004055,GO:0005515,GO:0006531,GO:0007623,GO:0008652,GO:0010043,GO:0010046,GO:0015643,GO:0016597,GO:0016874	ATP binding|nucleus|cytoplasm|mitochondrion|mitochondrial outer membrane|lysosome|identical protein binding|endoplasmic reticulum|neuron projection|cytosol|neuronal cell body|arginine biosynthetic process|perikaryon|myelin sheath|positive regulation of nitric oxide biosynthetic process|response to glucocorticoid|cell body fiber|cellular response to laminar fluid shear stress|negative regulation o…	mmu00250,mmu00220,mmu05418	Alanine, aspartate and glutamate metabolism|Arginine biosynthesis|Fluid shear stress and atherosclerosis
Ate1	0.484225	-1.04625	3.55e-08	Down	8.31236	9.29639	9.39777	4.99742	4.41853	4.84179	GeneID:11907,Genbank:NM_001271343.1,MGI:MGI:1333870	arginyltransferase 1		GO:0005634,GO:0005737,GO:0010498,GO:0016598,GO:0016740,GO:0016746,GO:0004057,GO:0005515	nucleus|cytoplasm|proteasomal protein catabolic process|protein arginylation|transferase activity|transferase activity, transferring acyl groups|arginyltransferase activity|protein binding
Atg10	0.389578	-1.36002	3.59e-05	Down	1.65917	2.08641	1.88732	0.668632	0.735062	0.997862	GeneID:66795,Genbank:XM_011244551.2,MGI:MGI:1914045	autophagy related 10		GO:0005737,GO:0006497,GO:0006914,GO:0006983,GO:0015031,GO:0016874,GO:0019777,GO:0031401,GO:0005515,GO:0032446,GO:0005622	cytoplasm|protein lipidation|autophagy|ER overload response|protein transport|ligase activity|Atg12 transferase activity|positive regulation of protein modification process|protein binding|protein modification by small protein conjugation|intracellular	mmu04140,mmu04136	Autophagy - animal|Autophagy - other eukaryotes
Atg12	0.304794	-1.71409	1.1e-17	Down	24.6031	28.5972	29.7037	11.1215	8.43239	8.08751	GeneID:67526,Genbank:NM_026217.3,MGI:MGI:1914776	autophagy related 12		GO:0044804,GO:0005515,GO:0005737,GO:0005776,GO:0006501,GO:0006914,GO:0016020,GO:0019776,GO:0032991,GO:0034045,GO:0000045,GO:0034274,GO:0000422	autophagy of nucleus|protein binding|cytoplasm|autophagosome|C-terminal protein lipidation|autophagy|membrane|Atg8 ligase activity|protein-containing complex|phagophore assembly site membrane|autophagosome assembly|Atg12-Atg5-Atg16 complex|autophagy of mitochondrion	mmu04068,mmu04140,mmu04136,mmu04621,mmu04622	FoxO signaling pathway|Autophagy - animal|Autophagy - other eukaryotes|NOD-like receptor signaling pathway|RIG-I-like receptor signaling pathway
Atg4c	0.409841	-1.28687	2.21e-05	Down	1.31335	1.2938	1.29406	0.173954	0.728629	0.877587	GeneID:242557,Genbank:XM_006503072.3,MGI:MGI:2651854	autophagy related 4C, cysteine peptidase		GO:0016787,GO:0004197,GO:0044804,GO:0051697,GO:0005576,GO:0005737,GO:0005829,GO:0006501,GO:0006508,GO:0006612,GO:0006914,GO:0008233,GO:0000045,GO:0008234,GO:0015031,GO:0000422	hydrolase activity|cysteine-type endopeptidase activity|autophagy of nucleus|protein delipidation|extracellular region|cytoplasm|cytosol|C-terminal protein lipidation|proteolysis|protein targeting to membrane|autophagy|peptidase activity|autophagosome assembly|cysteine-type peptidase activity|protein transport|autophagy of mitochondrion	mmu04140,mmu04136	Autophagy - animal|Autophagy - other eukaryotes
Atg4d	2.03533	1.02526	3.93e-05	Up	2.44876	2.39961	2.09949	6.4773	4.29149	5.01339	GeneID:235040,Genbank:XM_017313301.1,MGI:MGI:2444308	autophagy related 4D, cysteine peptidase		GO:0051697,GO:0005737,GO:0005739,GO:0005829,GO:0006501,GO:0006508,GO:0006612,GO:0006914,GO:0006915,GO:0008233,GO:0008234,GO:0015031,GO:0000045,GO:0016787,GO:0000422,GO:0044804,GO:0004197	protein delipidation|cytoplasm|mitochondrion|cytosol|C-terminal protein lipidation|proteolysis|protein targeting to membrane|autophagy|apoptotic process|peptidase activity|cysteine-type peptidase activity|protein transport|autophagosome assembly|hydrolase activity|autophagy of mitochondrion|autophagy of nucleus|cysteine-type endopeptidase activity	mmu04140,mmu04136	Autophagy - animal|Autophagy - other eukaryotes
Atg9a	2.05498	1.03912	6.32e-07	Up	4.17021	4.53395	3.74132	8.45329	9.75327	9.23023	GeneID:245860,Genbank:NM_001003917.4,MGI:MGI:2138446	autophagy related 9A		GO:0045087,GO:0015031,GO:0000407,GO:0055037,GO:0016020,GO:0016021,GO:0000421,GO:0000422,GO:0003674,GO:0005737,GO:0005768,GO:0031410,GO:0005770,GO:0032688,GO:0005776,GO:0034067,GO:0034497,GO:0005794,GO:0000045,GO:0043231,GO:0005802,GO:0044805,GO:0006914	innate immune response|protein transport|phagophore assembly site|recycling endosome|membrane|integral component of membrane|autophagosome membrane|autophagy of mitochondrion|molecular_function|cytoplasm|endosome|cytoplasmic vesicle|late endosome|negative regulation of interferon-beta production|autophagosome|protein localization to Golgi apparatus|protein localization to phagophore assembly site…	mmu04140,mmu04136,mmu04137	Autophagy - animal|Autophagy - other eukaryotes|Mitophagy - animal
Atg9b	30.5976	4.93535	5.53e-24	Up	1.30027	1.45945	1.60355	62.8082	42.3079	42.5945	GeneID:213948,Genbank:NM_001002897.3,MGI:MGI:2685420	autophagy related 9B		GO:0000422,GO:0003674,GO:0005737,GO:0005776,GO:0006914,GO:0016020,GO:0016021,GO:0031410,GO:0034497,GO:0044805,GO:0000045,GO:0000407	autophagy of mitochondrion|molecular_function|cytoplasm|autophagosome|autophagy|membrane|integral component of membrane|cytoplasmic vesicle|protein localization to phagophore assembly site|late nucleophagy|autophagosome assembly|phagophore assembly site	mmu04140,mmu04136,mmu04137	Autophagy - animal|Autophagy - other eukaryotes|Mitophagy - animal
Athl1	0.315367	-1.6649	2.71e-10	Down	4.11501	4.41941	4.07298	1.10329	1.56712	1.588	GeneID:212974,Genbank:XM_017322105.1,MGI:MGI:2444047	ATH1, acid trehalase-like 1 (yeast)		GO:0005829,GO:0005975,GO:0005993,GO:0008152,GO:0016787,GO:0016798,GO:0047402,GO:0003824,GO:0004555,GO:0005618	cytosol|carbohydrate metabolic process|trehalose catabolic process|metabolic process|hydrolase activity|hydrolase activity, acting on glycosyl bonds|protein-glucosylgalactosylhydroxylysine glucosidase activity|catalytic activity|alpha,alpha-trehalase activity|cell wall
Atl1	5.2483	2.39185	0.000247978	Up	0.149368	0.0814419	0.0763598	0.574069	0.72043	0.729336	GeneID:73991,Genbank:NM_178628.5,MGI:MGI:1921241	atlastin GTPase 1		GO:0051260,GO:0005515,GO:0071782,GO:0005525,GO:0098826,GO:0005737,GO:0005783,GO:0005789,GO:0005794,GO:0007029,GO:1990809,GO:0007409,GO:0016020,GO:0016021,GO:0016787,GO:0000137,GO:0042802,GO:0000166,GO:0042995,GO:0003924	protein homooligomerization|protein binding|endoplasmic reticulum tubular network|GTP binding|endoplasmic reticulum tubular network membrane|cytoplasm|endoplasmic reticulum|endoplasmic reticulum membrane|Golgi apparatus|endoplasmic reticulum organization|endoplasmic reticulum tubular network membrane organization|axonogenesis|membrane|integral component of membrane|hydrolase activity|Golgi cis ci…
Atmin	2.18953	1.13062	0.000141409	Up	3.73898	2.69741	2.9744	9.31236	6.55198	6.23702	GeneID:234776,Genbank:XM_006530927.2,MGI:MGI:2682328	ATM interactor		GO:1902857,GO:0005634,GO:0006351,GO:0006355,GO:0006974,GO:0010628,GO:0016604,GO:0044212,GO:0044458,GO:0045893,GO:0046872,GO:0003676,GO:0070840,GO:0003700	positive regulation of non-motile cilium assembly|nucleus|transcription, DNA-templated|regulation of transcription, DNA-templated|cellular response to DNA damage stimulus|positive regulation of gene expression|nuclear body|transcription regulatory region DNA binding|motile cilium assembly|positive regulation of transcription, DNA-templated|metal ion binding|nucleic acid binding|dynein complex bin…
Atp10a	0.268473	-1.89715	8.63e-14	Down	11.7021	9.13245	8.10762	1.91079	3.48255	3.10849	GeneID:11982,Genbank:XM_006540581.3,MGI:MGI:1330809	ATPase, class V, type 10A		GO:0005524,GO:0005783,GO:0005886,GO:0006869,GO:0015914,GO:0016020,GO:0016021,GO:0016787,GO:0045332,GO:0046872,GO:0000166,GO:0000287,GO:0004012	ATP binding|endoplasmic reticulum|plasma membrane|lipid transport|phospholipid transport|membrane|integral component of membrane|hydrolase activity|phospholipid translocation|metal ion binding|nucleotide binding|magnesium ion binding|phospholipid-translocating ATPase activity
Atp11a	0.341244	-1.55112	4.57e-06	Down	11.9639	8.43304	8.37701	1.67501	4.60025	4.39379	GeneID:50770,Genbank:XM_011242069.2,MGI:MGI:1354735	ATPase, class VI, type 11A		GO:0055037,GO:0005524,GO:0005768,GO:0005783,GO:0005886,GO:0006869,GO:0015914,GO:0016020,GO:0016021,GO:0016787,GO:0043231,GO:0000166,GO:0045332,GO:0000287,GO:0046872,GO:0004012	recycling endosome|ATP binding|endosome|endoplasmic reticulum|plasma membrane|lipid transport|phospholipid transport|membrane|integral component of membrane|hydrolase activity|intracellular membrane-bounded organelle|nucleotide binding|phospholipid translocation|magnesium ion binding|metal ion binding|phospholipid-translocating ATPase activity
Atp13a2	0.48627	-1.04017	6.79e-05	Down	2.70552	3.73387	3.3657	1.49931	1.79053	1.79531	GeneID:74772,Genbank:XM_006539236.3,MGI:MGI:1922022	ATPase type 13A2		GO:0006812,GO:0006874,GO:0006879,GO:0006882,GO:0010821,GO:0043005,GO:0012506,GO:0016020,GO:0043025,GO:0016021,GO:0043231,GO:0046872,GO:0050714,GO:1905165,GO:0052548,GO:0055069,GO:1990938,GO:0000166,GO:0005388,GO:0005524,GO:0005764,GO:0005765,GO:0005770,GO:0005771,GO:0005776,GO:0005887,GO:0016241,GO:0016243,GO:0016787,GO:0016887,GO:0019829,GO:0030133,GO:0031982,GO:0070300,GO:0033157,GO:0071287,GO:…	cation transport|cellular calcium ion homeostasis|cellular iron ion homeostasis|cellular zinc ion homeostasis|regulation of mitochondrion organization|neuron projection|vesicle membrane|membrane|neuronal cell body|integral component of membrane|intracellular membrane-bounded organelle|metal ion binding|positive regulation of protein secretion|regulation of lysosomal protein catabolic process|regu…
Atp1a2	4.5546	2.18733	0.00262622	Up	0.0605246	0.0324992	0.0308802	0.182034	0.150274	0.296651	GeneID:98660,Genbank:NM_178405.3,MGI:MGI:88106	ATPase, Na+/K+ transporting, alpha 2 polypeptide		GO:0005524,GO:0005737,GO:0005768,GO:0005886,GO:0005890,GO:0005901,GO:0006811,GO:0014704,GO:0006813,GO:0015991,GO:0006814,GO:0006883,GO:0016020,GO:0016021,GO:0016787,GO:0016887,GO:0042383,GO:0019229,GO:0043005,GO:0019829,GO:0043197,GO:0043209,GO:0045202,GO:0045822,GO:0000166,GO:1990239,GO:0045988,GO:0001504,GO:0046034,GO:0002026,GO:0046872,GO:0002087,GO:0005391,GO:0005515,GO:0006937,GO:0006940,GO:…	ATP binding|cytoplasm|endosome|plasma membrane|sodium:potassium-exchanging ATPase complex|caveola|ion transport|intercalated disc|potassium ion transport|ATP hydrolysis coupled proton transport|sodium ion transport|cellular sodium ion homeostasis|membrane|integral component of membrane|hydrolase activity|ATPase activity|sarcolemma|regulation of vasoconstriction|neuron projection|cation-transporti…	mmu04024,mmu04022,mmu04911,mmu04918,mmu04919,mmu04925,mmu04260,mmu04261,mmu04970,mmu04971,mmu04972,mmu04976,mmu04973,mmu04974,mmu04978,mmu04960,mmu04961,mmu04964	cAMP signaling pathway|cGMP - PKG signaling pathway|Insulin secretion|Thyroid hormone synthesis|Thyroid hormone signaling pathway|Aldosterone synthesis and secretion|Cardiac muscle contraction|Adrenergic signaling in cardiomyocytes|Salivary secretion|Gastric acid secretion|Pancreatic secretion|Bile secretion|Carbohydrate digestion and absorption|Protein digestion and absorption|Mineral absorption…
Atp1a3	0.124665	-3.00388	0.000217515	Down	0.251306	0.37747	0.297007	0.082048	0.0238725	0.0248871	GeneID:232975,Genbank:NM_001290469.1,MGI:MGI:88107	ATPase, Na+/K+ transporting, alpha 3 polypeptide		GO:0005886,GO:0005890,GO:0006811,GO:0006813,GO:0006814,GO:0006883,GO:0030424,GO:0031748,GO:0035235,GO:0007613,GO:0036376,GO:0042383,GO:1904646,GO:0042493,GO:1990535,GO:0043025,GO:0043209,GO:0000166,GO:0001540,GO:0005391,GO:0005524,GO:0005634,GO:0005737,GO:0005783,GO:0005794,GO:0008344,GO:0008542,GO:0010107,GO:0015991,GO:0016020,GO:0016021,GO:0016787,GO:0043395,GO:0030007,GO:0044326,GO:0044327,GO:…	plasma membrane|sodium:potassium-exchanging ATPase complex|ion transport|potassium ion transport|sodium ion transport|cellular sodium ion homeostasis|axon|D1 dopamine receptor binding|ionotropic glutamate receptor signaling pathway|memory|sodium ion export across plasma membrane|sarcolemma|cellular response to amyloid-beta|response to drug|neuron projection maintenance|neuronal cell body|myelin s…	mmu04024,mmu04022,mmu04911,mmu04918,mmu04919,mmu04925,mmu04260,mmu04261,mmu04970,mmu04971,mmu04972,mmu04976,mmu04973,mmu04974,mmu04978,mmu04960,mmu04961,mmu04964	cAMP signaling pathway|cGMP - PKG signaling pathway|Insulin secretion|Thyroid hormone synthesis|Thyroid hormone signaling pathway|Aldosterone synthesis and secretion|Cardiac muscle contraction|Adrenergic signaling in cardiomyocytes|Salivary secretion|Gastric acid secretion|Pancreatic secretion|Bile secretion|Carbohydrate digestion and absorption|Protein digestion and absorption|Mineral absorption…
Atp1b1	8.57525	3.10018	1.26e-31	Up	2.49561	1.61173	2.05315	15.4391	21.2783	20.7693	GeneID:11931,Genbank:NM_009721.6,MGI:MGI:88108	ATPase, Na+/K+ transporting, beta 1 polypeptide		GO:0005524,GO:0005886,GO:0005890,GO:0005901,GO:0010882,GO:0006811,GO:0014704,GO:0006813,GO:0016020,GO:0006814,GO:0016021,GO:0016323,GO:0016324,GO:0043209,GO:0046034,GO:0016887,GO:0050821,GO:0019901,GO:0051117,GO:0055119,GO:0060048,GO:0001666,GO:0072659,GO:0001671,GO:0086009,GO:1901018,GO:0001824,GO:0005391,GO:0005515,GO:0006874,GO:0006883,GO:0007155,GO:0008022,GO:0008144,GO:0010107,GO:0030001,GO:…	ATP binding|plasma membrane|sodium:potassium-exchanging ATPase complex|caveola|regulation of cardiac muscle contraction by calcium ion signaling|ion transport|intercalated disc|potassium ion transport|membrane|sodium ion transport|integral component of membrane|basolateral plasma membrane|apical plasma membrane|myelin sheath|ATP metabolic process|ATPase activity|protein stabilization|protein kina…	mmu04024,mmu04022,mmu04911,mmu04918,mmu04919,mmu04925,mmu04260,mmu04261,mmu04970,mmu04971,mmu04972,mmu04976,mmu04973,mmu04974,mmu04978,mmu04960,mmu04961,mmu04964	cAMP signaling pathway|cGMP - PKG signaling pathway|Insulin secretion|Thyroid hormone synthesis|Thyroid hormone signaling pathway|Aldosterone synthesis and secretion|Cardiac muscle contraction|Adrenergic signaling in cardiomyocytes|Salivary secretion|Gastric acid secretion|Pancreatic secretion|Bile secretion|Carbohydrate digestion and absorption|Protein digestion and absorption|Mineral absorption…
Atp2a1	12.7273	3.66985	1.29e-07	Up	0.0944254	0.0260633	0.0250229	0.665061	0.593416	0.409944	GeneID:11937,Genbank:XM_006507268.1,MGI:MGI:105058	ATPase, Ca++ transporting, cardiac muscle, fast twitch 1		GO:0006811,GO:0006816,GO:0006874,GO:0006937,GO:0006942,GO:0008553,GO:0008637,GO:0042803,GO:0016020,GO:0043231,GO:0016021,GO:0043434,GO:0016529,GO:0045988,GO:0046872,GO:0051561,GO:0051659,GO:0070059,GO:0070296,GO:0070509,GO:0000166,GO:0005338,GO:0005388,GO:0005509,GO:0005515,GO:0005524,GO:0005783,GO:0005789,GO:0016787,GO:0031448,GO:0031673,GO:0031674,GO:0032470,GO:0032471,GO:0070588,GO:0033017,GO:…	ion transport|calcium ion transport|cellular calcium ion homeostasis|regulation of muscle contraction|regulation of striated muscle contraction|proton-exporting ATPase activity, phosphorylative mechanism|apoptotic mitochondrial changes|protein homodimerization activity|membrane|intracellular membrane-bounded organelle|integral component of membrane|response to peptide hormone|sarcoplasmic reticul…	mmu04020,mmu04022,mmu04972,mmu05010	Calcium signaling pathway|cGMP - PKG signaling pathway|Pancreatic secretion|Alzheimer's disease
Atp2b1	0.369814	-1.43513	0.00238067	Down	27.1145	56.5589	55.1143	15.0261	20.5634	20.6652	GeneID:67972,Genbank:XM_017314072.1,MGI:MGI:104653	ATPase, Ca++ transporting, plasma membrane 1		GO:1901660,GO:0032809,GO:0016323,GO:0005516,GO:1990034,GO:0043231,GO:0016324,GO:0005524,GO:0045121,GO:0016787,GO:0005634,GO:0045177,GO:0005886,GO:0005887,GO:0006811,GO:0019829,GO:0006816,GO:0045202,GO:0030054,GO:0006874,GO:0046872,GO:0030165,GO:0009898,GO:0051480,GO:0015085,GO:0000166,GO:0032590,GO:0016020,GO:0005388,GO:0070588,GO:0032591,GO:0016021,GO:0005515	calcium ion export|neuronal cell body membrane|basolateral plasma membrane|calmodulin binding|calcium ion export across plasma membrane|intracellular membrane-bounded organelle|apical plasma membrane|ATP binding|membrane raft|hydrolase activity|nucleus|apical part of cell|plasma membrane|integral component of plasma membrane|ion transport|cation-transporting ATPase activity|calcium ion transport|…	mmu04020,mmu04024,mmu04022,mmu04925,mmu04261,mmu04970,mmu04972,mmu04978,mmu04961	Calcium signaling pathway|cAMP signaling pathway|cGMP - PKG signaling pathway|Aldosterone synthesis and secretion|Adrenergic signaling in cardiomyocytes|Salivary secretion|Pancreatic secretion|Mineral absorption|Endocrine and other factor-regulated calcium reabsorption
Atp2c2	171.368	7.42095	1.33e-29	Up	0.0608396	0.0292734	0.0856877	15.5251	10.0579	10.4334	GeneID:69047,Genbank:NM_026922.1,MGI:MGI:1916297	ATPase, Ca++ transporting, type 2C, member 2		GO:0046872,GO:0005388,GO:0048471,GO:0005515,GO:0061180,GO:0005524,GO:0006811,GO:0006816,GO:0006874,GO:0008553,GO:0070588,GO:0009898,GO:0015410,GO:0072659,GO:0016020,GO:0090280,GO:0016021,GO:0000139,GO:0016787,GO:0000166,GO:0031410	metal ion binding|calcium-transporting ATPase activity|perinuclear region of cytoplasm|protein binding|mammary gland epithelium development|ATP binding|ion transport|calcium ion transport|cellular calcium ion homeostasis|proton-exporting ATPase activity, phosphorylative mechanism|calcium ion transmembrane transport|cytoplasmic side of plasma membrane|manganese-transporting ATPase activity|protein…
Atp5a1	0.497822	-1.0063	9.91e-09	Down	266.297	284.886	267.76	134.083	152.547	157.464	GeneID:11946,Genbank:NM_007505.2,MGI:MGI:88115	ATP synthase, H+ transporting, mitochondrial F1 complex, alpha subunit 1		GO:0046933,GO:0043209,GO:0008180,GO:0005515,GO:0043531,GO:0009790,GO:0005524,GO:0043532,GO:0015986,GO:0043536,GO:0005739,GO:0005743,GO:0016020,GO:0045121,GO:0005753,GO:0045259,GO:0016887,GO:0005886,GO:0045261,GO:0006629,GO:0000166,GO:0046034,GO:0032559,GO:0006754,GO:0000275,GO:0042288,GO:0006811,GO:0001937	proton-transporting ATP synthase activity, rotational mechanism|myelin sheath|COP9 signalosome|protein binding|ADP binding|embryo development|ATP binding|angiostatin binding|ATP synthesis coupled proton transport|positive regulation of blood vessel endothelial cell migration|mitochondrion|mitochondrial inner membrane|membrane|membrane raft|mitochondrial proton-transporting ATP synthase complex|pr…	mmu00190,mmu04714,mmu05010,mmu05012,mmu05016	Oxidative phosphorylation|Thermogenesis|Alzheimer's disease|Parkinson's disease|Huntington's disease
Atp5k	2.02497	1.0179	2.71e-07	Up	192.416	210.761	180.352	353.002	417.948	468.726	GeneID:11958,Genbank:NM_007507.2,MGI:MGI:106636	ATP synthase, H+ transporting, mitochondrial F1F0 complex, subunit E		GO:0005743,GO:0005753,GO:0006754,GO:0006811,GO:0015078,GO:0015986,GO:0016020,GO:0045263,GO:0046034,GO:0000276,GO:0005739	mitochondrial inner membrane|mitochondrial proton-transporting ATP synthase complex|ATP biosynthetic process|ion transport|proton transmembrane transporter activity|ATP synthesis coupled proton transport|membrane|proton-transporting ATP synthase complex, coupling factor F(o)|ATP metabolic process|mitochondrial proton-transporting ATP synthase complex, coupling factor F(o)|mitochondrion	mmu00190,mmu04714	Oxidative phosphorylation|Thermogenesis
Atp6v0a2	2.78928	1.47989	1.44e-13	Up	5.0272	3.88309	3.65633	14.2098	11.8812	12.1984	GeneID:21871,Genbank:NM_011596.5,MGI:MGI:104855	ATPase, H+ transporting, lysosomal V0 subunit A2		GO:0046961,GO:0005768,GO:0051117,GO:0005886,GO:0070072,GO:0006811,GO:0006879,GO:0007035,GO:0015078,GO:0015986,GO:0015991,GO:0016020,GO:0016021,GO:0016471,GO:0000220,GO:0033179,GO:0001669,GO:0036295,GO:0005515	proton-transporting ATPase activity, rotational mechanism|endosome|ATPase binding|plasma membrane|vacuolar proton-transporting V-type ATPase complex assembly|ion transport|cellular iron ion homeostasis|vacuolar acidification|proton transmembrane transporter activity|ATP synthesis coupled proton transport|ATP hydrolysis coupled proton transport|membrane|integral component of membrane|vacuolar prot…	mmu00190,mmu04145,mmu04142,mmu04966,mmu04721,mmu05323,mmu05152,mmu05165	Oxidative phosphorylation|Phagosome|Lysosome|Collecting duct acid secretion|Synaptic vesicle cycle|Rheumatoid arthritis|Tuberculosis|Human papillomavirus infection
Atp6v0a4	50.6415	5.66225	1.84e-24	Up	0.0403427	1.11e-09	0.0122268	1.57471	1.59441	1.29743	GeneID:140494,Genbank:NM_080467.3,MGI:MGI:2153480	ATPase, H+ transporting, lysosomal V0 subunit A4		GO:0033179,GO:0016020,GO:0005886,GO:0045177,GO:0016021,GO:0016324,GO:0005903,GO:0046961,GO:0006811,GO:0006885,GO:0007035,GO:0007588,GO:0007605,GO:0051117,GO:0016471,GO:0008553,GO:0015078,GO:0070072,GO:0015986,GO:0000220,GO:1902600,GO:0015991,GO:0001503,GO:0031526,GO:0005768	proton-transporting V-type ATPase, V0 domain|membrane|plasma membrane|apical part of cell|integral component of membrane|apical plasma membrane|brush border|proton-transporting ATPase activity, rotational mechanism|ion transport|regulation of pH|vacuolar acidification|excretion|sensory perception of sound|ATPase binding|vacuolar proton-transporting V-type ATPase complex|proton-exporting ATPase ac…	mmu00190,mmu04145,mmu04142,mmu04966,mmu04721,mmu05323,mmu05152,mmu05165	Oxidative phosphorylation|Phagosome|Lysosome|Collecting duct acid secretion|Synaptic vesicle cycle|Rheumatoid arthritis|Tuberculosis|Human papillomavirus infection
Atp6v0e2	0.00968109	-6.69061	3.04e-117	Down	37.7477	40.6565	39.7333	1.03818	0.0874415	0	GeneID:76252,Genbank:NM_133764.3,MGI:MGI:1923502	ATPase, H+ transporting, lysosomal V0 subunit E2		GO:0016020,GO:0016021,GO:0016787,GO:0033179,GO:0046961,GO:0055085,GO:1902600,GO:0006811,GO:0015078,GO:0015991	membrane|integral component of membrane|hydrolase activity|proton-transporting V-type ATPase, V0 domain|proton-transporting ATPase activity, rotational mechanism|transmembrane transport|proton transmembrane transport|ion transport|proton transmembrane transporter activity|ATP hydrolysis coupled proton transport	mmu00190,mmu04145,mmu04966,mmu04721,mmu05323	Oxidative phosphorylation|Phagosome|Collecting duct acid secretion|Synaptic vesicle cycle|Rheumatoid arthritis
Atp6v1c2	0.045696	-4.45179	5.51e-14	Down	1.99501	1.58892	1.12483	0.104323	0.0258354	0.136406	GeneID:68775,Genbank:NM_133699.2,MGI:MGI:1916025	ATPase, H+ transporting, lysosomal V1 subunit C2		GO:0008553,GO:0015078,GO:0015991,GO:0030177,GO:0033180,GO:0046961,GO:0046983,GO:0000221,GO:0005765,GO:0006811	proton-exporting ATPase activity, phosphorylative mechanism|proton transmembrane transporter activity|ATP hydrolysis coupled proton transport|positive regulation of Wnt signaling pathway|proton-transporting V-type ATPase, V1 domain|proton-transporting ATPase activity, rotational mechanism|protein dimerization activity|vacuolar proton-transporting V-type ATPase, V1 domain|lysosomal membrane|ion tr…	mmu00190,mmu04150,mmu04145,mmu04966,mmu04721,mmu05323	Oxidative phosphorylation|mTOR signaling pathway|Phagosome|Collecting duct acid secretion|Synaptic vesicle cycle|Rheumatoid arthritis
Atp8a1	6.91565	2.78987	2.09e-19	Up	0.561934	0.462702	0.442912	2.99898	4.32407	4.05402	GeneID:11980,Genbank:NM_001038999.2,MGI:MGI:1330848	ATPase, aminophospholipid transporter (APLT), class I, type 8A, member 1		GO:0016787,GO:0005515,GO:0030335,GO:0005524,GO:0031410,GO:0005783,GO:0005794,GO:0005802,GO:0005886,GO:0043231,GO:0045332,GO:0006869,GO:0046872,GO:0007612,GO:0048194,GO:0015914,GO:0000166,GO:0061092,GO:0016020,GO:0000287,GO:0016021,GO:0004012	hydrolase activity|protein binding|positive regulation of cell migration|ATP binding|cytoplasmic vesicle|endoplasmic reticulum|Golgi apparatus|trans-Golgi network|plasma membrane|intracellular membrane-bounded organelle|phospholipid translocation|lipid transport|metal ion binding|learning|Golgi vesicle budding|phospholipid transport|nucleotide binding|positive regulation of phospholipid transloca…
Atp8b1	Inf	Inf	3.76e-45	Up	0	0	0	2.25371	1.62335	1.674	GeneID:54670,Genbank:NM_001001488.3,MGI:MGI:1859665	ATPase, class I, type 8B, member 1		GO:1901612,GO:0031526,GO:0008206,GO:0004012,GO:0032420,GO:0015247,GO:0005319,GO:0032534,GO:0015914,GO:0005524,GO:0042995,GO:0005783,GO:0005794,GO:0005886,GO:0015917,GO:0045332,GO:0016020,GO:0016021,GO:0006855,GO:0045892,GO:0016324,GO:0006869,GO:0000166,GO:0046872,GO:0016787,GO:0007030,GO:0000287,GO:0060119,GO:0021650,GO:0007605	cardiolipin binding|brush border membrane|bile acid metabolic process|phospholipid-translocating ATPase activity|stereocilium|aminophospholipid transmembrane transporter activity|lipid transporter activity|regulation of microvillus assembly|phospholipid transport|ATP binding|cell projection|endoplasmic reticulum|Golgi apparatus|plasma membrane|aminophospholipid transport|phospholipid translocatio…
Atp8b2	2.00385	1.00277	0.0225733	Up	1.53254	3.02127	3.01303	3.44481	6.81559	6.65019	GeneID:54667,Genbank:NM_001081182.2,MGI:MGI:1859660	ATPase, class I, type 8B, member 2		GO:0045332,GO:0005515,GO:0046872,GO:0005524,GO:0005783,GO:0005794,GO:0005886,GO:0006869,GO:0007030,GO:0015914,GO:0016020,GO:0000166,GO:0016021,GO:0000287,GO:0016787,GO:0004012	phospholipid translocation|protein binding|metal ion binding|ATP binding|endoplasmic reticulum|Golgi apparatus|plasma membrane|lipid transport|Golgi organization|phospholipid transport|membrane|nucleotide binding|integral component of membrane|magnesium ion binding|hydrolase activity|phospholipid-translocating ATPase activity
Atp8b3	0.149953	-2.73742	0.000458267	Down	0.282534	0.255177	0.24627	0.0453633	0.0458985	0.00960529	GeneID:67331,Genbank:XM_006513984.3,MGI:MGI:1914581	ATPase, class I, type 8B, member 3		GO:0031410,GO:0004012,GO:0045332,GO:0005524,GO:0005783,GO:0005794,GO:0005886,GO:0006869,GO:0046872,GO:0007030,GO:0007339,GO:0015914,GO:0016020,GO:0000166,GO:0016021,GO:0000287,GO:0016787,GO:0001669	cytoplasmic vesicle|phospholipid-translocating ATPase activity|phospholipid translocation|ATP binding|endoplasmic reticulum|Golgi apparatus|plasma membrane|lipid transport|metal ion binding|Golgi organization|binding of sperm to zona pellucida|phospholipid transport|membrane|nucleotide binding|integral component of membrane|magnesium ion binding|hydrolase activity|acrosomal vesicle
Atp9a	2200.17	11.1034	7.41e-42	Up	0	0.0191115	0	15.8115	10.1332	11.2254	GeneID:11981,Genbank:XM_017315066.1,MGI:MGI:1330826	ATPase, class II, type 9A		GO:0045332,GO:0005524,GO:0046872,GO:0005768,GO:0048471,GO:0005769,GO:0005794,GO:0005802,GO:0005886,GO:0055037,GO:0006890,GO:0006897,GO:0015914,GO:0016020,GO:0000166,GO:0016021,GO:0000287,GO:0016787,GO:0004012	phospholipid translocation|ATP binding|metal ion binding|endosome|perinuclear region of cytoplasm|early endosome|Golgi apparatus|trans-Golgi network|plasma membrane|recycling endosome|retrograde vesicle-mediated transport, Golgi to ER|endocytosis|phospholipid transport|membrane|nucleotide binding|integral component of membrane|magnesium ion binding|hydrolase activity|phospholipid-translocating AT…
Atxn7l1	3.59216	1.84485	1.16e-17	Up	1.10891	0.997289	0.923036	4.06851	3.57249	4.04141	GeneID:380753,Genbank:XM_006515124.3,MGI:MGI:3584458	ataxin 7-like 1		GO:0003674,GO:0005575,GO:0008150	molecular_function|cellular_component|biological_process
Avil	0.0215974	-5.533	7.5e-101	Down	10.4271	11.5542	10.3398	0.453854	0.184509	0.101364	GeneID:11567,Genbank:XM_006513097.3,MGI:MGI:1333798	advillin		GO:0005856,GO:0007010,GO:0007015,GO:0007399,GO:0010976,GO:0042995,GO:0043005,GO:0051015,GO:0051693,GO:0060271,GO:0003779,GO:0005515,GO:0005737	cytoskeleton|cytoskeleton organization|actin filament organization|nervous system development|positive regulation of neuron projection development|cell projection|neuron projection|actin filament binding|actin filament capping|cilium assembly|actin binding|protein binding|cytoplasm
Avl9	0.461726	-1.11489	4.59e-09	Down	21.1959	21.9221	22.8961	15.4201	9.03815	8.65436	GeneID:78937,Genbank:NM_030235.1,MGI:MGI:1926187	AVL9 homolog (S. cerevisiase)		GO:0016020,GO:0016021,GO:0016477,GO:0051179,GO:0055037,GO:0003674,GO:0005737,GO:0005768	membrane|integral component of membrane|cell migration|localization|recycling endosome|molecular_function|cytoplasm|endosome
Awat2	6.30125	2.65564	0.00431562	Up	0.0528802	0.0515736	0.0160986	0.166605	0.345798	0.278354	GeneID:245532,Genbank:XM_017318489.1,MGI:MGI:3045345	acyl-CoA wax alcohol acyltransferase 2		GO:0010025,GO:0016020,GO:0016021,GO:0016740,GO:0016746,GO:0016747,GO:0047196,GO:0050252,GO:0103095,GO:0005783,GO:0005789,GO:0006629	wax biosynthetic process|membrane|integral component of membrane|transferase activity|transferase activity, transferring acyl groups|transferase activity, transferring acyl groups other than amino-acyl groups|long-chain-alcohol O-fatty-acyltransferase activity|retinol O-fatty-acyltransferase activity|wax ester synthase activity|endoplasmic reticulum|endoplasmic reticulum membrane|lipid metabolic …	mmu00830,mmu04977	Retinol metabolism|Vitamin digestion and absorption
Azgp1	0.0279813	-5.15939	0.00439948	Down	0.179299	0.290319	0.298151	0	0	0.0292231	GeneID:12007,Genbank:NM_013478.2,MGI:MGI:103163	alpha-2-glycoprotein 1, zinc		GO:0005615,GO:0005886,GO:0007155,GO:0031012,GO:0040014,GO:0001580,GO:0005576	extracellular space|plasma membrane|cell adhesion|extracellular matrix|regulation of multicellular organism growth|detection of chemical stimulus involved in sensory perception of bitter taste|extracellular region
B3galnt1	0	#NAME?	9.47e-48	Down	4.69379	3.59022	3.99417	0	0	0	GeneID:26879,Genbank:NM_020026.4,MGI:MGI:1349405	UDP-GalNAc:betaGlcNAc beta 1,3-galactosaminyltransferase, polypeptide 1		GO:0016021,GO:0006486,GO:0016740,GO:0016757,GO:0006487,GO:0006493,GO:0008375,GO:0008376,GO:0008378,GO:0016758,GO:0008499,GO:0047273,GO:0009312,GO:0005783,GO:0016020,GO:0005794	integral component of membrane|protein glycosylation|transferase activity|transferase activity, transferring glycosyl groups|protein N-linked glycosylation|protein O-linked glycosylation|acetylglucosaminyltransferase activity|acetylgalactosaminyltransferase activity|galactosyltransferase activity|transferase activity, transferring hexosyl groups|UDP-galactose:beta-N-acetylglucosamine beta-1,3-gal…	mmu00601,mmu00603	Glycosphingolipid biosynthesis - lacto and neolacto series|Glycosphingolipid biosynthesis - globo and isoglobo series
B3galt1	Inf	Inf	0.00972967	Up	0	0	0	0.182621	0.0474095	0.0360442	GeneID:26877,Genbank:XM_011239571.2,MGI:MGI:1349403	UDP-Gal:betaGlcNAc beta 1,3-galactosyltransferase, polypeptide 1		GO:0047275,GO:0009312,GO:0005794,GO:0006486,GO:0016020,GO:0006487,GO:0006493,GO:0006682,GO:0008375,GO:0008376,GO:0016021,GO:0008378,GO:0016740,GO:0008499,GO:0016757,GO:0000139,GO:0016758,GO:0005783,GO:0030259	glucosaminylgalactosylglucosylceramide beta-galactosyltransferase activity|oligosaccharide biosynthetic process|Golgi apparatus|protein glycosylation|membrane|protein N-linked glycosylation|protein O-linked glycosylation|galactosylceramide biosynthetic process|acetylglucosaminyltransferase activity|acetylgalactosaminyltransferase activity|integral component of membrane|galactosyltransferase activ…	mmu00601	Glycosphingolipid biosynthesis - lacto and neolacto series
B3galt6	2.06323	1.0449	0.00532087	Up	1.33912	0.818795	0.620043	2.39791	1.8148	1.9394	GeneID:117592,Genbank:NM_080445.4,MGI:MGI:2152819	UDP-Gal:betaGal beta 1,3-galactosyltransferase, polypeptide 6		GO:0016020,GO:0005797,GO:0016021,GO:0006024,GO:0006486,GO:0016740,GO:0006493,GO:0016757,GO:0008375,GO:0016758,GO:0008376,GO:0035250,GO:0008378,GO:0005783,GO:0005794,GO:0047220,GO:0008499	membrane|Golgi medial cisterna|integral component of membrane|glycosaminoglycan biosynthetic process|protein glycosylation|transferase activity|protein O-linked glycosylation|transferase activity, transferring glycosyl groups|acetylglucosaminyltransferase activity|transferase activity, transferring hexosyl groups|acetylgalactosaminyltransferase activity|UDP-galactosyltransferase activity|galactos…	mmu00532,mmu00534	Glycosaminoglycan biosynthesis - chondroitin sulfate / dermatan sulfate|Glycosaminoglycan biosynthesis - heparan sulfate / heparin
B3gnt7	411.687	8.68541	4.74e-07	Up	0.0219027	0	0	5.44636	2.02883	2.08888	GeneID:227327,Genbank:NM_145222.2,MGI:MGI:2384394	UDP-GlcNAc:betaGal beta-1,3-N-acetylglucosaminyltransferase 7		GO:0016757,GO:0005794,GO:0016758,GO:0006486,GO:0030311,GO:0006493,GO:0008375,GO:0008376,GO:0008378,GO:0008532,GO:0016020,GO:0005575,GO:0016021,GO:0005783,GO:0016740	transferase activity, transferring glycosyl groups|Golgi apparatus|transferase activity, transferring hexosyl groups|protein glycosylation|poly-N-acetyllactosamine biosynthetic process|protein O-linked glycosylation|acetylglucosaminyltransferase activity|acetylgalactosaminyltransferase activity|galactosyltransferase activity|N-acetyllactosaminide beta-1,3-N-acetylglucosaminyltransferase activity|…	mmu00533	Glycosaminoglycan biosynthesis - keratan sulfate
B3gnt9	3.80179	1.92668	0.0231575	Up	0.224068	0.109875	0.0634516	0.465576	0.533359	0.514689	GeneID:97440,Genbank:XM_006531541.3,MGI:MGI:2142841	UDP-GlcNAc:betaGal beta-1,3-N-acetylglucosaminyltransferase 9		GO:0016758,GO:0005794,GO:0030311,GO:0006486,GO:0006493,GO:0008375,GO:0008376,GO:0008378,GO:0008532,GO:0016020,GO:0016021,GO:0001650,GO:0016740,GO:0005783,GO:0016757	transferase activity, transferring hexosyl groups|Golgi apparatus|poly-N-acetyllactosamine biosynthetic process|protein glycosylation|protein O-linked glycosylation|acetylglucosaminyltransferase activity|acetylgalactosaminyltransferase activity|galactosyltransferase activity|N-acetyllactosaminide beta-1,3-N-acetylglucosaminyltransferase activity|membrane|integral component of membrane|fibrillar c…
B4galnt1	4.1534	2.05429	5.57e-22	Up	3.53164	3.26558	3.46059	15.834	14.9903	13.5482	GeneID:14421,Genbank:NM_008080.5,MGI:MGI:1342057	beta-1,4-N-acetyl-galactosaminyl transferase 1		GO:0016758,GO:0003947,GO:0019915,GO:0030173,GO:0005794,GO:0005886,GO:0006629,GO:0006665,GO:0006687,GO:0030259,GO:0007283,GO:0008376,GO:0016020,GO:0016021,GO:0001574,GO:0016740,GO:0016757	transferase activity, transferring hexosyl groups|(N-acetylneuraminyl)-galactosylglucosylceramide N-acetylgalactosaminyltransferase activity|lipid storage|integral component of Golgi membrane|Golgi apparatus|plasma membrane|lipid metabolic process|sphingolipid metabolic process|glycosphingolipid metabolic process|lipid glycosylation|spermatogenesis|acetylgalactosaminyltransferase activity|membran…	mmu00604	Glycosphingolipid biosynthesis - ganglio series
B4galnt3	288.97	8.17477	6.64e-160	Up	0.112545	0.0193909	0.0124368	12.8039	13.3573	12.9208	GeneID:330406,Genbank:XM_006506316.3,MGI:MGI:3041155	beta-1,4-N-acetyl-galactosaminyl transferase 3		GO:0016020,GO:0016021,GO:0016740,GO:0032580,GO:0033842,GO:0005794,GO:0008376	membrane|integral component of membrane|transferase activity|Golgi cisterna membrane|N-acetyl-beta-glucosaminyl-glycoprotein 4-beta-N-acetylgalactosaminyltransferase activity|Golgi apparatus|acetylgalactosaminyltransferase activity
B4galnt4	37.9925	5.24764	5.31e-40	Up	0.14405	0.0835911	0.0405295	3.52228	3.50778	3.70714	GeneID:330671,Genbank:NM_177897.3,MGI:MGI:2652891	beta-1,4-N-acetyl-galactosaminyl transferase 4		GO:0016020,GO:0016021,GO:0016740,GO:0032580,GO:0033842,GO:0005794,GO:0008376	membrane|integral component of membrane|transferase activity|Golgi cisterna membrane|N-acetyl-beta-glucosaminyl-glycoprotein 4-beta-N-acetylgalactosaminyltransferase activity|Golgi apparatus|acetylgalactosaminyltransferase activity
B4galt4	0.0611515	-4.03147	8.63e-27	Down	3.04449	3.56867	3.00955	0.567245	0	0.111848	GeneID:56375,Genbank:NM_001285793.1,MGI:MGI:1928387	UDP-Gal:betaGlcNAc beta 1,4-galactosyltransferase, polypeptide 4		GO:0005975,GO:0008150,GO:0016020,GO:0016021,GO:0016740,GO:0016757,GO:0046872,GO:0003674,GO:0003945,GO:0005794	carbohydrate metabolic process|biological_process|membrane|integral component of membrane|transferase activity|transferase activity, transferring glycosyl groups|metal ion binding|molecular_function|N-acetyllactosamine synthase activity|Golgi apparatus	mmu00533,mmu00601	Glycosaminoglycan biosynthesis - keratan sulfate|Glycosphingolipid biosynthesis - lacto and neolacto series
B4galt6	0.099111	-3.33481	1.01e-12	Down	25.176	15.6641	15.5817	1.65696	2.21125	2.06956	GeneID:56386,Genbank:NM_019737.2,MGI:MGI:1928380	UDP-Gal:betaGlcNAc beta 1,4-galactosyltransferase, polypeptide 6		GO:0005975,GO:0008378,GO:0008489,GO:0016020,GO:0016021,GO:0016740,GO:0016757,GO:0030148,GO:0046872,GO:0001572,GO:0005575,GO:0005794	carbohydrate metabolic process|galactosyltransferase activity|UDP-galactose:glucosylceramide beta-1,4-galactosyltransferase activity|membrane|integral component of membrane|transferase activity|transferase activity, transferring glycosyl groups|sphingolipid biosynthetic process|metal ion binding|lactosylceramide biosynthetic process|cellular_component|Golgi apparatus	mmu00600	Sphingolipid metabolism
B4galt7	0.429434	-1.21949	7.85e-08	Down	17.1771	20.0305	22.269	12.6868	7.26267	7.09235	GeneID:218271,Genbank:NM_146045.2,MGI:MGI:2384987	xylosylprotein beta1,4-galactosyltransferase, polypeptide 7 (galactosyltransferase I)		GO:0006024,GO:0006029,GO:0006487,GO:0008378,GO:0016020,GO:0016021,GO:0016740,GO:0016757,GO:0030145,GO:0046525,GO:0046872,GO:0003831,GO:0048147,GO:0005794,GO:0097435,GO:0005975	glycosaminoglycan biosynthetic process|proteoglycan metabolic process|protein N-linked glycosylation|galactosyltransferase activity|membrane|integral component of membrane|transferase activity|transferase activity, transferring glycosyl groups|manganese ion binding|xylosylprotein 4-beta-galactosyltransferase activity|metal ion binding|beta-N-acetylglucosaminylglycopeptide beta-1,4-galactosyltrans…	mmu00532,mmu00534	Glycosaminoglycan biosynthesis - chondroitin sulfate / dermatan sulfate|Glycosaminoglycan biosynthesis - heparan sulfate / heparin
B930041F14Rik	0.21921	-2.18962	0.00033158	Down	2.00212	1.52982	1.23183	0.45976	0.199134	0.485373	GeneID:230991,Genbank:NM_178699.4,MGI:MGI:2444790	RIKEN cDNA B930041F14 gene		GO:0016020,GO:0016021,GO:0003674,GO:0005575,GO:0008150	membrane|integral component of membrane|molecular_function|cellular_component|biological_process
BC016579	0.211127	-2.24382	0.0138113	Down	0.2666	0.112714	0.104914	0.100983	0	0	GeneID:212998,Genbank:XM_006521973.2,MGI:MGI:2384848	cDNA sequence, BC016579		GO:0008150,GO:0016020,GO:0016021,GO:0003674,GO:0005575,GO:0005783	biological_process|membrane|integral component of membrane|molecular_function|cellular_component|endoplasmic reticulum
BC017158	0.4191	-1.25463	2.14e-07	Down	5.3386	5.64922	5.32739	2.48239	2.43255	2.38304	GeneID:233913,Genbank:NM_145590.2,MGI:MGI:2384572	cDNA sequence BC017158		GO:0016021,GO:0003674,GO:0008150,GO:0016020	integral component of membrane|molecular_function|biological_process|membrane
BC021614	0.0273871	-5.19036	1.9e-30	Down	6.82595	6.95418	6.37048	0.565445	0.0512168	0.16298	GeneID:225884,Genbank:XM_011248620.1,MGI:MGI:2385078	cDNA sequence BC021614		GO:0003674,GO:0005575,GO:0008150	molecular_function|cellular_component|biological_process
BC026585	0.00221678	-8.81732	3.93e-14	Down	2.20874	5.85227	5.08006	0.0174144	0.0170096	0	GeneID:226527,Genbank:XM_017319995.1,MGI:MGI:2448516	cDNA sequence BC026585		GO:0005739,GO:0016491,GO:0055114	mitochondrion|oxidoreductase activity|oxidation-reduction process
BC048546	0	#NAME?	1.86e-53	Down	0.852748	1.22639	0.940805	0	0	0	GeneID:232400,Genbank:NM_001001179.3,MGI:MGI:3039594	cDNA sequence BC048546		GO:0005576,GO:0005615,GO:0010466,GO:0030414,GO:0004866,GO:0004867,GO:0005575	extracellular region|extracellular space|negative regulation of peptidase activity|peptidase inhibitor activity|endopeptidase inhibitor activity|serine-type endopeptidase inhibitor activity|cellular_component
Bace1	2.12214	1.08552	5.2e-08	Up	5.40214	6.50664	6.26261	12.9945	13.7149	14.4818	GeneID:23821,Genbank:NM_011792.6,MGI:MGI:1346542	beta-site APP cleaving enzyme 1		GO:0050435,GO:0016020,GO:0005886,GO:0004190,GO:0050804,GO:0016021,GO:0005887,GO:0016787,GO:0006508,GO:0005515,GO:0019899,GO:0005768,GO:0005769,GO:0005770,GO:0005771,GO:0030163,GO:0005783,GO:0030424,GO:0006509,GO:0005794,GO:0031410,GO:0001540,GO:0048167,GO:0007613,GO:0005802,GO:0008233,GO:0004175	amyloid-beta metabolic process|membrane|plasma membrane|aspartic-type endopeptidase activity|modulation of chemical synaptic transmission|integral component of membrane|integral component of plasma membrane|hydrolase activity|proteolysis|protein binding|enzyme binding|endosome|early endosome|late endosome|multivesicular body|protein catabolic process|endoplasmic reticulum|axon|membrane protein ec…	mmu05010	Alzheimer's disease
Bach2	15.7666	3.9788	0.000102448	Up	0	0.00361	0.0101762	0.0984186	0.10671	0.0729036	GeneID:12014,Genbank:XM_006537566.3,MGI:MGI:894679	BTB and CNC homology, basic leucine zipper transcription factor 2	TF_bZIP	GO:0005829,GO:0001206,GO:0006351,GO:0003677,GO:0006355,GO:0003700,GO:0004842,GO:0005515,GO:0005622,GO:0016567,GO:0005623,GO:0031463,GO:0005634,GO:0051170,GO:0000122,GO:0000980,GO:0005737	cytosol|transcriptional repressor activity, RNA polymerase II distal enhancer sequence-specific binding|transcription, DNA-templated|DNA binding|regulation of transcription, DNA-templated|DNA binding transcription factor activity|ubiquitin-protein transferase activity|protein binding|intracellular|protein ubiquitination|cell|Cul3-RING ubiquitin ligase complex|nucleus|import into nucleus|negative …
Baiap2	2.3791	1.25042	1.6e-11	Up	8.77493	7.49117	6.98218	22.0071	19.2797	18.0607	GeneID:108100,Genbank:XM_006531966.3,MGI:MGI:2137336	brain-specific angiogenesis inhibitor 1-associated protein 2		GO:0005874,GO:0005886,GO:0005913,GO:0007009,GO:0007266,GO:0008093,GO:0008286,GO:0035418,GO:0008360,GO:0042802,GO:0009617,GO:0042995,GO:0010976,GO:0043005,GO:0043025,GO:0043197,GO:0043198,GO:0097110,GO:0044306,GO:0098641,GO:0048167,GO:0098793,GO:0051017,GO:0098794,GO:2000251,GO:2000463,GO:0001221,GO:0005515,GO:0005654,GO:0005737,GO:0005791,GO:0005794,GO:0005829,GO:0005856,GO:0014069,GO:0015629,GO:…	microtubule|plasma membrane|cell-cell adherens junction|plasma membrane organization|Rho protein signal transduction|cytoskeletal adaptor activity|insulin receptor signaling pathway|protein localization to synapse|regulation of cell shape|identical protein binding|response to bacterium|cell projection|positive regulation of neuron projection development|neuron projection|neuronal cell body|dendri…	mmu04520,mmu04810	Adherens junction|Regulation of actin cytoskeleton
Baiap2l1	0.482748	-1.05066	1.73e-09	Down	441.606	419.786	419.891	287.625	191.059	191.181	GeneID:66898,Genbank:NM_025833.3,MGI:MGI:1914148	BAI1-associated protein 2-like 1		GO:0030838,GO:0005737,GO:0046626,GO:0005829,GO:0051017,GO:0005856,GO:0005886,GO:0005913,GO:0007009,GO:0051764,GO:0008286,GO:0070064,GO:0009617,GO:0098641,GO:0015629,GO:2000251,GO:0003779,GO:0030833,GO:0005654	positive regulation of actin filament polymerization|cytoplasm|regulation of insulin receptor signaling pathway|cytosol|actin filament bundle assembly|cytoskeleton|plasma membrane|cell-cell adherens junction|plasma membrane organization|actin crosslink formation|insulin receptor signaling pathway|proline-rich region binding|response to bacterium|cadherin binding involved in cell-cell adhesion|act…
Baiap2l2	0.0219333	-5.51073	2.3e-09	Down	0.411953	0.260377	0.393504	0	0	0.0229703	GeneID:207495,Genbank:XM_006520679.1,MGI:MGI:2652819	BAI1-associated protein 2-like 2		GO:0051764,GO:0005886,GO:0061024,GO:0007009,GO:0071439,GO:0008286,GO:0008289,GO:0012506,GO:0015629,GO:0016020,GO:2000251,GO:0030054,GO:0030838,GO:0031410,GO:0042802,GO:0005543,GO:0044291,GO:0005654,GO:0051017,GO:0005829	actin crosslink formation|plasma membrane|membrane organization|plasma membrane organization|clathrin complex|insulin receptor signaling pathway|lipid binding|vesicle membrane|actin cytoskeleton|membrane|positive regulation of actin cytoskeleton reorganization|cell junction|positive regulation of actin filament polymerization|cytoplasmic vesicle|identical protein binding|phospholipid binding|cell…
Bak1	2.96882	1.56989	3.19e-16	Up	16.7953	17.1424	17.3194	46.7843	56.9304	59.0504	GeneID:12018,Genbank:NM_007523.2,MGI:MGI:1097161	BCL2-antagonist/killer 1		GO:0005515,GO:0005622,GO:0005739,GO:0005741,GO:0005783,GO:0009620,GO:0005829,GO:0010046,GO:0010248,GO:0006915,GO:0010332,GO:0010524,GO:0010629,GO:0016020,GO:0042981,GO:0016021,GO:0043065,GO:0019835,GO:0031072,GO:0043496,GO:0043497,GO:0044325,GO:0044346,GO:0001776,GO:0070059,GO:0045862,GO:0001782,GO:0070242,GO:0046872,GO:0090200,GO:0046902,GO:0001783,GO:0097145,GO:0001836,GO:0097190,GO:0097192,GO:…	protein binding|intracellular|mitochondrion|mitochondrial outer membrane|endoplasmic reticulum|response to fungus|cytosol|response to mycotoxin|establishment or maintenance of transmembrane electrochemical gradient|apoptotic process|response to gamma radiation|positive regulation of calcium ion transport into cytosol|negative regulation of gene expression|membrane|regulation of apoptotic process|…	mmu04141,mmu04210,mmu04215,mmu05200,mmu05202,mmu05206,mmu05203,mmu05210,mmu05212,mmu05225,mmu05226,mmu05214,mmu05216,mmu05220,mmu05217,mmu05218,mmu05213,mmu05224,mmu05222,mmu05223,mmu05167,mmu05165,mmu01524	Protein processing in endoplasmic reticulum|Apoptosis|Apoptosis - multiple species|Pathways in cancer|Transcriptional misregulation in cancers|MicroRNAs in cancer|Viral carcinogenesis|Colorectal cancer|Pancreatic cancer|Hepatocellular carcinoma|Gastric cancer|Glioma|Thyroid cancer|Chronic myeloid leukemia|Basal cell carcinoma|Melanoma|Endometrial cancer|Breast cancer|Small cell lung cancer|Non-sm…
Bambi	0.0227244	-5.45962	0.00149076	Down	0.0401381	0.140346	0.203826	0	0.00944873	0	GeneID:68010,Genbank:NM_026505.2,MGI:MGI:1915260	BMP and activin membrane-bound inhibitor		GO:0007179,GO:0008284,GO:0008360,GO:0010718,GO:0016020,GO:0016021,GO:0016477,GO:0030512,GO:0032092,GO:0045893,GO:0090263,GO:0005109,GO:0005737,GO:0005886	transforming growth factor beta receptor signaling pathway|positive regulation of cell proliferation|regulation of cell shape|positive regulation of epithelial to mesenchymal transition|membrane|integral component of membrane|cell migration|negative regulation of transforming growth factor beta receptor signaling pathway|positive regulation of protein binding|positive regulation of transcription,…	mmu04310,mmu04350	Wnt signaling pathway|TGF-beta signaling pathway
Basp1	2.39104	1.25764	1.69e-12	Up	104.896	119.057	120.954	301.529	295.956	290.406	GeneID:70350,Genbank:NM_027395.2,MGI:MGI:1917600	brain abundant, membrane attached signal protein 1		GO:0042995,GO:0005515,GO:0044212,GO:0005634,GO:0005737,GO:0045892,GO:0005886,GO:0008180,GO:0016020,GO:0072112,GO:0016607,GO:0003714,GO:0019904,GO:0030054	cell projection|protein binding|transcription regulatory region DNA binding|nucleus|cytoplasm|negative regulation of transcription, DNA-templated|plasma membrane|COP9 signalosome|membrane|glomerular visceral epithelial cell differentiation|nuclear speck|transcription corepressor activity|protein domain specific binding|cell junction
Batf3	35.96	5.16832	1.05e-07	Up	0	0	0	2.90109	2.1308	2.31068	GeneID:381319,Genbank:NM_030060.2,MGI:MGI:1925491	basic leucine zipper transcription factor, ATF-like 3	TF_bZIP	GO:0097028,GO:0000982,GO:0001078,GO:0003677,GO:0003700,GO:0005634,GO:0006351,GO:0006355,GO:0006357,GO:0009615,GO:0000122,GO:0030154,GO:0000978,GO:0043011	dendritic cell differentiation|transcription factor activity, RNA polymerase II proximal promoter sequence-specific DNA binding|transcriptional repressor activity, RNA polymerase II proximal promoter sequence-specific DNA binding|DNA binding|DNA binding transcription factor activity|nucleus|transcription, DNA-templated|regulation of transcription, DNA-templated|regulation of transcription by RNA …
Baz1a	2.75707	1.46314	2.09e-15	Up	7.99488	7.18811	6.90582	21.3233	21.5796	22.337	GeneID:217578,Genbank:NM_013815.2,MGI:MGI:1309478	bromodomain adjacent to zinc finger domain 1A		GO:0006261,GO:0006338,GO:0006351,GO:0006355,GO:0008623,GO:0046872,GO:0000228,GO:0005515,GO:0005634	DNA-dependent DNA replication|chromatin remodeling|transcription, DNA-templated|regulation of transcription, DNA-templated|CHRAC|metal ion binding|nuclear chromosome|protein binding|nucleus
Bbof1	0.363794	-1.45881	0.0092834	Down	0.306528	0.688646	0.737697	0.11412	0.282467	0.236351	GeneID:72873,Genbank:XM_006516273.2,MGI:MGI:1920123	basal body orientation factor 1		GO:0005856,GO:0005929,GO:0008150,GO:0036064,GO:0042995,GO:0003674,GO:0005575,GO:0005737	cytoskeleton|cilium|biological_process|ciliary basal body|cell projection|molecular_function|cellular_component|cytoplasm
Bbs1	4.18091	2.06382	1.25e-05	Up	0.170225	0.113308	0.12315	0.540481	0.744697	0.65481	GeneID:52028,Genbank:XM_006531788.3,MGI:MGI:1277215	Bardet-Biedl syndrome 1 (human)		GO:0005119,GO:0005515,GO:0005737,GO:0005813,GO:0005856,GO:0021766,GO:0005886,GO:0021987,GO:0005929,GO:0030030,GO:0005930,GO:0030534,GO:0031514,GO:0034464,GO:0051216,GO:0051219,GO:0035721,GO:0060271,GO:0036064,GO:0060296,GO:0061351,GO:0061512,GO:0000226,GO:0001103,GO:1905515,GO:0001764,GO:0001895,GO:0005102,GO:0005113,GO:0007601,GO:0007608,GO:0008104,GO:0008594,GO:0009566,GO:0015031,GO:0016020,GO:…	smoothened binding|protein binding|cytoplasm|centrosome|cytoskeleton|hippocampus development|plasma membrane|cerebral cortex development|cilium|cell projection organization|axoneme|adult behavior|motile cilium|BBSome|cartilage development|phosphoprotein binding|intraciliary retrograde transport|cilium assembly|ciliary basal body|regulation of cilium beat frequency involved in ciliary motility|neu…
Bbx	0.0380117	-4.71741	8.67e-64	Down	2.44061	2.79358	2.97627	0.0286278	0.143337	0.186162	GeneID:70508,Genbank:XM_011246009.1,MGI:MGI:1917758	bobby sox homolog (Drosophila)	HMG	GO:0005829,GO:0006351,GO:0006355,GO:0060348,GO:0003677,GO:0005634,GO:0005654	cytosol|transcription, DNA-templated|regulation of transcription, DNA-templated|bone development|DNA binding|nucleus|nucleoplasm
Bcar3	2.07787	1.05511	8.95e-07	Up	6.2007	8.07205	8.53478	19.316	16.4753	14.2048	GeneID:29815,Genbank:NM_013867.2,MGI:MGI:1352501	breast cancer anti-estrogen resistance 3		GO:0007165,GO:0007264,GO:0033138,GO:0002089,GO:0005070,GO:0005085	signal transduction|small GTPase mediated signal transduction|positive regulation of peptidyl-serine phosphorylation|lens morphogenesis in camera-type eye|SH3/SH2 adaptor activity|guanyl-nucleotide exchange factor activity
Bcas1	0.00757321	-7.04488	0.0011277	Down	13.8102	2.90826	2.87715	0.0403694	0.0707311	0.0318796	GeneID:76960,Genbank:XM_006500382.2,MGI:MGI:1924210	breast carcinoma amplified sequence 1		GO:0014069,GO:0042803,GO:0005737,GO:0005829,GO:0008150	postsynaptic density|protein homodimerization activity|cytoplasm|cytosol|biological_process
Bcat1	0.113526	-3.1389	0.000138653	Down	1.06932	0.574837	0.503879	0.245969	0.0104764	0.0166564	GeneID:12035,Genbank:NM_007532.5,MGI:MGI:104861	branched chain aminotransferase 1, cytosolic		GO:0016740,GO:0004084,GO:0042802,GO:0005737,GO:0052654,GO:0005739,GO:0005829,GO:0008152,GO:0008483,GO:0052655,GO:0008652,GO:0052656,GO:0009081,GO:0009082,GO:0009083,GO:0003824,GO:0009098,GO:0009099	transferase activity|branched-chain-amino-acid transaminase activity|identical protein binding|cytoplasm|L-leucine transaminase activity|mitochondrion|cytosol|metabolic process|transaminase activity|L-valine transaminase activity|cellular amino acid biosynthetic process|L-isoleucine transaminase activity|branched-chain amino acid metabolic process|branched-chain amino acid biosynthetic process|br…	mmu00270,mmu00280,mmu00290,mmu00770	Cysteine and methionine metabolism|Valine, leucine and isoleucine degradation|Valine, leucine and isoleucine biosynthesis|Pantothenate and CoA biosynthesis
Bche	0.00306299	-8.35085	3.76e-57	Down	1.74076	2.28445	2.11147	0	0.0136177	0.00730421	GeneID:12038,Genbank:XM_011240000.2,MGI:MGI:894278	butyrylcholinesterase		GO:0042802,GO:0005615,GO:0043279,GO:0005641,GO:0050805,GO:0005783,GO:0005788,GO:0007584,GO:0007612,GO:0008285,GO:0051384,GO:0014016,GO:0051593,GO:0016020,GO:0052689,GO:0016787,GO:0019695,GO:0003990,GO:0033265,GO:0004104,GO:0042493,GO:0005576	identical protein binding|extracellular space|response to alkaloid|nuclear envelope lumen|negative regulation of synaptic transmission|endoplasmic reticulum|endoplasmic reticulum lumen|response to nutrient|learning|negative regulation of cell proliferation|response to glucocorticoid|neuroblast differentiation|response to folic acid|membrane|carboxylic ester hydrolase activity|hydrolase activity|c…
Bckdha	0.477701	-1.06582	7.53e-07	Down	17.5029	22.6742	21.742	12.3849	8.68827	9.56488	GeneID:12039,Genbank:NM_007533.5,MGI:MGI:107701	branched chain ketoacid dehydrogenase E1, alpha polypeptide		GO:0005739,GO:0005947,GO:0008152,GO:0009083,GO:0016491,GO:0016624,GO:0044877,GO:0046872,GO:0055114,GO:0003826,GO:0003863	mitochondrion|mitochondrial alpha-ketoglutarate dehydrogenase complex|metabolic process|branched-chain amino acid catabolic process|oxidoreductase activity|oxidoreductase activity, acting on the aldehyde or oxo group of donors, disulfide as acceptor|protein-containing complex binding|metal ion binding|oxidation-reduction process|alpha-ketoacid dehydrogenase activity|3-methyl-2-oxobutanoate dehydr…	mmu00640,mmu00280	Propanoate metabolism|Valine, leucine and isoleucine degradation
Bckdhb	2.41998	1.27499	9.33e-08	Up	5.94269	4.86334	4.5532	12.0436	13.3056	15.1596	GeneID:12040,Genbank:XM_006510786.1,MGI:MGI:88137	branched chain ketoacid dehydrogenase E1, beta polypeptide		GO:0044877,GO:0003863,GO:0055114,GO:0005739,GO:0005743,GO:0005947,GO:0007584,GO:0008152,GO:0009063,GO:0009083,GO:0003824,GO:0003826,GO:0016491	protein-containing complex binding|3-methyl-2-oxobutanoate dehydrogenase (2-methylpropanoyl-transferring) activity|oxidation-reduction process|mitochondrion|mitochondrial inner membrane|mitochondrial alpha-ketoglutarate dehydrogenase complex|response to nutrient|metabolic process|cellular amino acid catabolic process|branched-chain amino acid catabolic process|catalytic activity|alpha-ketoacid de…	mmu00640,mmu00280	Propanoate metabolism|Valine, leucine and isoleucine degradation
Bcl2l13	0.475089	-1.07373	3.31e-09	Down	29.2631	28.7944	28.1378	17.5092	12.9907	13.6214	GeneID:94044,Genbank:XM_017321842.1,MGI:MGI:2136959	BCL2-like 13 (apoptosis facilitator)		GO:0006915,GO:0016020,GO:0016021,GO:0042981,GO:0003674,GO:0005739	apoptotic process|membrane|integral component of membrane|regulation of apoptotic process|molecular_function|mitochondrion	mmu04137,mmu05134	Mitophagy - animal|Legionellosis
Bcl2l14	0.363917	-1.45832	0.0273535	Down	0.738492	0.353111	0.36255	0.311052	0.184467	0.0976013	GeneID:66813,Genbank:NM_025778.3,MGI:MGI:1914063	BCL2-like 14 (apoptosis facilitator)		GO:0006915,GO:0019901,GO:0042981,GO:0043229,GO:2001238,GO:0005515,GO:0005737,GO:0005829	apoptotic process|protein kinase binding|regulation of apoptotic process|intracellular organelle|positive regulation of extrinsic apoptotic signaling pathway|protein binding|cytoplasm|cytosol
Bcl3	0.379106	-1.39933	0.000768582	Down	12.8878	24.6364	23.1839	5.07003	10.1048	9.20079	GeneID:12051,Genbank:XM_006539487.3,MGI:MGI:88140	B cell leukemia/lymphoma 3		GO:0005654,GO:0005737,GO:0005829,GO:0005886,GO:0006351,GO:0006355,GO:0006974,GO:0042536,GO:0007249,GO:0042742,GO:0008134,GO:0042771,GO:0009615,GO:0042832,GO:0042981,GO:0043066,GO:0043231,GO:0045064,GO:0000060,GO:0002268,GO:0002315,GO:0002455,GO:0002467,GO:0003677,GO:0003700,GO:0005515,GO:0005634,GO:0010225,GO:0019730,GO:0030198,GO:0030330,GO:0030496,GO:0032729,GO:0032991,GO:0045082,GO:0032996,GO:…	nucleoplasm|cytoplasm|cytosol|plasma membrane|transcription, DNA-templated|regulation of transcription, DNA-templated|cellular response to DNA damage stimulus|negative regulation of tumor necrosis factor biosynthetic process|I-kappaB kinase/NF-kappaB signaling|defense response to bacterium|transcription factor binding|intrinsic apoptotic signaling pathway in response to DNA damage by p53 class me…	mmu04668,mmu04625	TNF signaling pathway|C-type lectin receptor signaling pathway
Bcl6b	0.0930781	-3.42541	0.003971	Down	0.273066	0.304788	0.183243	0.0311194	0	0.0486498	GeneID:12029,Genbank:NM_007528.3,MGI:MGI:1278332	B cell CLL/lymphoma 6, member B	ZBTB	GO:0003676,GO:0003677,GO:0005515,GO:0005634,GO:0042092,GO:0042127,GO:0045595,GO:0046872,GO:0050727,GO:0000122,GO:0000977,GO:0001227	nucleic acid binding|DNA binding|protein binding|nucleus|type 2 immune response|regulation of cell proliferation|regulation of cell differentiation|metal ion binding|regulation of inflammatory response|negative regulation of transcription by RNA polymerase II|RNA polymerase II regulatory region sequence-specific DNA binding|transcriptional repressor activity, RNA polymerase II transcription regul…
Bcl7a	7.09661	2.82713	1.59e-24	Up	0.49786	0.972638	0.810673	5.70362	6.22938	5.374	GeneID:77045,Genbank:NM_029850.3,MGI:MGI:1924295	B cell CLL/lymphoma 7A		GO:0003674,GO:0005575,GO:0008150	molecular_function|cellular_component|biological_process
Bcl9l	2.06272	1.04455	0.000553929	Up	4.07082	3.31912	3.12446	9.58987	6.24665	6.85174	GeneID:80288,Genbank:XM_006510701.3,MGI:MGI:1933114	B cell CLL/lymphoma 9-like		GO:0045944,GO:0005634,GO:0060070,GO:0005654,GO:1990907,GO:0005730,GO:0006351,GO:0006355,GO:0008013,GO:0010718,GO:0022604,GO:0030512,GO:0035019,GO:0003713,GO:0035914,GO:0005515	positive regulation of transcription by RNA polymerase II|nucleus|canonical Wnt signaling pathway|nucleoplasm|beta-catenin-TCF complex|nucleolus|transcription, DNA-templated|regulation of transcription, DNA-templated|beta-catenin binding|positive regulation of epithelial to mesenchymal transition|regulation of cell morphogenesis|negative regulation of transforming growth factor beta receptor sign…
Bdh1	3.56438	1.83365	4.05e-10	Up	0.90328	1.17275	0.831678	4.39437	3.32995	3.40966	GeneID:71911,Genbank:NM_175177.4,MGI:MGI:1919161	3-hydroxybutyrate dehydrogenase, type 1		GO:0005654,GO:0005739,GO:0005743,GO:0008152,GO:0016020,GO:0016491,GO:0055114,GO:0003824,GO:0003858,GO:0005543	nucleoplasm|mitochondrion|mitochondrial inner membrane|metabolic process|membrane|oxidoreductase activity|oxidation-reduction process|catalytic activity|3-hydroxybutyrate dehydrogenase activity|phospholipid binding	mmu00650,mmu00072	Butanoate metabolism|Synthesis and degradation of ketone bodies
Bdh2	0.0713804	-3.80833	3.28e-05	Down	0.791465	0.91848	0.936041	0.111248	0.0733338	0.0388502	GeneID:69772,Genbank:NM_001172055.1,MGI:MGI:1917022	3-hydroxybutyrate dehydrogenase, type 2		GO:0005737,GO:0005829,GO:0006635,GO:0016491,GO:0016616,GO:0016628,GO:0019290,GO:0030855,GO:0051287,GO:0055072,GO:0003858,GO:0055114	cytoplasm|cytosol|fatty acid beta-oxidation|oxidoreductase activity|oxidoreductase activity, acting on the CH-OH group of donors, NAD or NADP as acceptor|oxidoreductase activity, acting on the CH-CH group of donors, NAD or NADP as acceptor|siderophore biosynthetic process|epithelial cell differentiation|NAD binding|iron ion homeostasis|3-hydroxybutyrate dehydrogenase activity|oxidation-reduction …	mmu00650,mmu00072	Butanoate metabolism|Synthesis and degradation of ketone bodies
Bdkrb1	15.0864	3.91518	0.000732742	Up	0	0.0491553	0.0941471	0.381081	1.18678	1.0989	GeneID:12061,Genbank:NM_007539.2,MGI:MGI:88144	bradykinin receptor, beta 1		GO:0019233,GO:0004930,GO:0030308,GO:0004947,GO:0032496,GO:0005623,GO:0005886,GO:0006950,GO:0006954,GO:0007165,GO:0042277,GO:0007186,GO:0007205,GO:0043005,GO:0009612,GO:0045776,GO:0016020,GO:0001933,GO:0051281,GO:0016021,GO:0002687,GO:0016477,GO:0004871	sensory perception of pain|G-protein coupled receptor activity|negative regulation of cell growth|bradykinin receptor activity|response to lipopolysaccharide|cell|plasma membrane|response to stress|inflammatory response|signal transduction|peptide binding|G-protein coupled receptor signaling pathway|protein kinase C-activating G-protein coupled receptor signaling pathway|neuron projection|respons…	mmu04020,mmu04080,mmu04810,mmu04610,mmu04750,mmu05200	Calcium signaling pathway|Neuroactive ligand-receptor interaction|Regulation of actin cytoskeleton|Complement and coagulation cascades|Inflammatory mediator regulation of TRP channels|Pathways in cancer
Bdkrb2	23.414	4.5493	8.4e-82	Up	0.443784	0.741976	0.760748	15.4599	16.3061	15.794	GeneID:12062,Genbank:NM_009747.2,MGI:MGI:102845	bradykinin receptor, beta 2		GO:1902219,GO:0031698,GO:0004930,GO:1902239,GO:0031702,GO:0004947,GO:0033137,GO:0005768,GO:0005886,GO:0006939,GO:0006950,GO:0007165,GO:0035633,GO:0007186,GO:0042310,GO:0007204,GO:0042311,GO:0008285,GO:0045776,GO:0009651,GO:0002020,GO:0046982,GO:0016020,GO:0002438,GO:0050482,GO:0016021,GO:0004871	negative regulation of intrinsic apoptotic signaling pathway in response to osmotic stress|beta-2 adrenergic receptor binding|G-protein coupled receptor activity|negative regulation of intrinsic apoptotic signaling pathway in response to osmotic stress by p53 class mediator|type 1 angiotensin receptor binding|bradykinin receptor activity|negative regulation of peptidyl-serine phosphorylation|endo…	mmu04020,mmu04071,mmu04022,mmu04080,mmu04810,mmu04610,mmu04961,mmu04750,mmu05200,mmu05142	Calcium signaling pathway|Sphingolipid signaling pathway|cGMP - PKG signaling pathway|Neuroactive ligand-receptor interaction|Regulation of actin cytoskeleton|Complement and coagulation cascades|Endocrine and other factor-regulated calcium reabsorption|Inflammatory mediator regulation of TRP channels|Pathways in cancer|Chagas disease (American trypanosomiasis)
Bdnf	3.15073	1.65569	1.31e-11	Up	1.4636	0.725614	0.960304	3.87438	3.24901	3.37798	GeneID:12064,Genbank:NM_007540.4,MGI:MGI:88145	brain derived neurotrophic factor		GO:0005615,GO:0005737,GO:0005739,GO:0006120,GO:0007169,GO:0007214,GO:0008021,GO:0007267,GO:0008038,GO:0007399,GO:0008083,GO:0007406,GO:0010832,GO:0014047,GO:0016358,GO:0016607,GO:0031410,GO:0019222,GO:0021675,GO:0032229,GO:0033138,GO:0038180,GO:0001657,GO:0045773,GO:0040011,GO:0001662,GO:0045843,GO:0042490,GO:0004871,GO:0046668,GO:0042493,GO:0005102,GO:0048167,GO:0005169,GO:0048169,GO:0048170,GO:…	extracellular space|cytoplasm|mitochondrion|mitochondrial electron transport, NADH to ubiquinone|transmembrane receptor protein tyrosine kinase signaling pathway|gamma-aminobutyric acid signaling pathway|synaptic vesicle|cell-cell signaling|neuron recognition|nervous system development|growth factor activity|negative regulation of neuroblast proliferation|negative regulation of myotube differenti…	mmu04014,mmu04010,mmu04024,mmu04151,mmu04722,mmu05016,mmu05030,mmu05034	Ras signaling pathway|MAPK signaling pathway|cAMP signaling pathway|PI3K-Akt signaling pathway|Neurotrophin signaling pathway|Huntington's disease|Cocaine addiction|Alcoholism
Bend4	0.445251	-1.16731	0.00366778	Down	0.749504	0.528605	0.510515	0.182585	0.382674	0.287643	GeneID:666938,Genbank:NM_001164806.1,MGI:MGI:3648414	BEN domain containing 4		GO:0003674,GO:0005575,GO:0008150	molecular_function|cellular_component|biological_process
Bend6	0.120581	-3.05193	4.19e-22	Down	5.17689	4.14866	4.18646	0.220537	0.918604	0.672143	GeneID:320705,Genbank:NM_001310484.1,MGI:MGI:2444572	BEN domain containing 6		GO:0005634,GO:0006351,GO:0006355,GO:0007399,GO:0045666,GO:0045746,GO:0001106,GO:0003682	nucleus|transcription, DNA-templated|regulation of transcription, DNA-templated|nervous system development|positive regulation of neuron differentiation|negative regulation of Notch signaling pathway|RNA polymerase II transcription corepressor activity|chromatin binding
Bet1	0.347983	-1.52291	2.86e-11	Down	8.60871	12.9408	11.0979	4.55691	4.52751	4.22531	GeneID:12068,Genbank:NM_009748.2,MGI:MGI:1343104	Bet1 golgi vesicular membrane trafficking protein		GO:0005801,GO:0006888,GO:0015031,GO:0016020,GO:0016021,GO:0016192,GO:0019905,GO:0031201,GO:0031985,GO:0048280,GO:0000139,GO:0005783,GO:0005794	cis-Golgi network|ER to Golgi vesicle-mediated transport|protein transport|membrane|integral component of membrane|vesicle-mediated transport|syntaxin binding|SNARE complex|Golgi cisterna|vesicle fusion with Golgi apparatus|Golgi membrane|endoplasmic reticulum|Golgi apparatus	mmu04130	SNARE interactions in vesicular transport
Bgn	0.000496007	-10.9774	1.17e-59	Down	29.8844	46.1134	44.3913	0	0.0510321	0	GeneID:12111,Genbank:NM_007542.5,MGI:MGI:88158	biglycan		GO:0050840,GO:0005578,GO:0005615,GO:0005622,GO:0005737,GO:0006469,GO:0009986,GO:0019221,GO:0019800,GO:0030133,GO:0031012,GO:0004860,GO:0042383,GO:0005539,GO:0046426,GO:0005576	extracellular matrix binding|proteinaceous extracellular matrix|extracellular space|intracellular|cytoplasm|negative regulation of protein kinase activity|cell surface|cytokine-mediated signaling pathway|peptide cross-linking via chondroitin 4-sulfate glycosaminoglycan|transport vesicle|extracellular matrix|protein kinase inhibitor activity|sarcolemma|glycosaminoglycan binding|negative regulation…
Bhlhb9	0.00104823	-9.89783	3.12e-09	Down	2.6921	13.0414	13.9106	0.023747	0.0114981	0	GeneID:70237,Genbank:XM_006528608.2,MGI:MGI:1917487	basic helix-loop-helix domain containing, class B9		GO:0005829,GO:0007611,GO:0042803,GO:0043524,GO:0050769,GO:0051965,GO:0061003,GO:0005634,GO:0005654,GO:0005737	cytosol|learning or memory|protein homodimerization activity|negative regulation of neuron apoptotic process|positive regulation of neurogenesis|positive regulation of synapse assembly|positive regulation of dendritic spine morphogenesis|nucleus|nucleoplasm|cytoplasm
Bicc1	0.0033029	-8.24205	3.15e-130	Down	7.71276	8.96622	8.94634	0.0829296	0	0.0157688	GeneID:83675,Genbank:XM_006514341.3,MGI:MGI:1933388	BicC family RNA binding protein 1		GO:0005737,GO:0007275,GO:0007368,GO:0007507,GO:0090090,GO:0003676,GO:0003723,GO:0005515	cytoplasm|multicellular organism development|determination of left/right symmetry|heart development|negative regulation of canonical Wnt signaling pathway|nucleic acid binding|RNA binding|protein binding
Bicd1	0.24555	-2.02591	4.2e-10	Down	4.94085	3.38918	3.34489	1.26499	0.889831	0.971342	GeneID:12121,Genbank:XM_006507016.3,MGI:MGI:1101760	bicaudal D homolog 1 (Drosophila)		GO:1900275,GO:0034452,GO:0005813,GO:1900276,GO:0045505,GO:0005829,GO:1900737,GO:0048260,GO:0005881,GO:0008093,GO:0016020,GO:0016032,GO:0017137,GO:0048471,GO:0019901,GO:1904781,GO:0070507,GO:0031410,GO:0070840,GO:0031871,GO:0072385,GO:0005794,GO:0072393,GO:0033365,GO:0072517,GO:0034063,GO:0005802	negative regulation of phospholipase C activity|dynactin binding|centrosome|regulation of proteinase activated receptor activity|dynein intermediate chain binding|cytosol|negative regulation of phospholipase C-activating G-protein coupled receptor signaling pathway|positive regulation of receptor-mediated endocytosis|cytoplasmic microtubule|cytoskeletal adaptor activity|membrane|viral process|Rab…
Bik	50.6152	5.6615	1.03e-07	Up	0	0.0206676	0.0199831	0.398173	0.983771	0.905201	GeneID:12124,Genbank:XM_006520354.3,MGI:MGI:1206591	BCL2-interacting killer		GO:0006915,GO:0007283,GO:0008584,GO:0008637,GO:0016020,GO:0016021,GO:0032464,GO:0046982,GO:0051400,GO:0005515,GO:0090200,GO:0005739,GO:0005740	apoptotic process|spermatogenesis|male gonad development|apoptotic mitochondrial changes|membrane|integral component of membrane|positive regulation of protein homooligomerization|protein heterodimerization activity|BH domain binding|protein binding|positive regulation of release of cytochrome c from mitochondria|mitochondrion|mitochondrial envelope	mmu01522	Endocrine resistance
Bin1	0.33222	-1.58979	8.84e-16	Down	16.244	16.0533	15.7693	7.17432	5.00237	5.42159	GeneID:30948,Genbank:XM_006525978.3,MGI:MGI:108092	bridging integrator 1		GO:0006997,GO:0007275,GO:0008021,GO:0008333,GO:0016020,GO:0030018,GO:0030100,GO:0044877,GO:0030154,GO:0045664,GO:0030315,GO:0045807,GO:0030424,GO:0046982,GO:0048156,GO:0048711,GO:0051015,GO:0051020,GO:0051087,GO:0002020,GO:0005515,GO:0005634,GO:0005635,GO:0005737,GO:0005829,GO:0005856,GO:0006897,GO:0031674,GO:0033268,GO:0042692,GO:0042802,GO:0043065,GO:0043194,GO:0043196,GO:0051647,GO:0043547,GO:…	nucleus organization|multicellular organism development|synaptic vesicle|endosome to lysosome transport|membrane|Z disc|regulation of endocytosis|protein-containing complex binding|cell differentiation|regulation of neuron differentiation|T-tubule|positive regulation of endocytosis|axon|protein heterodimerization activity|tau protein binding|positive regulation of astrocyte differentiation|actin …	mmu04144,mmu04666	Endocytosis|Fc gamma R-mediated phagocytosis
Birc3	0.41975	-1.2524	2.94e-06	Down	2.25341	3.20033	2.73328	1.17883	1.03675	1.18442	GeneID:11796,Genbank:XM_006509828.3,MGI:MGI:1197007	baculoviral IAP repeat-containing 3		GO:0070266,GO:0034121,GO:0005515,GO:0071356,GO:0042326,GO:0005634,GO:0090307,GO:0042981,GO:1901222,GO:0005654,GO:0005737,GO:0005829,GO:0043027,GO:0006915,GO:1902916,GO:0045121,GO:0009966,GO:1990001,GO:0046872,GO:0016567,GO:2000378,GO:0051291,GO:0016740,GO:0000910,GO:0060544,GO:0031398,GO:0004842,GO:0060546,GO:0032991	necroptotic process|regulation of toll-like receptor signaling pathway|protein binding|cellular response to tumor necrosis factor|negative regulation of phosphorylation|nucleus|mitotic spindle assembly|regulation of apoptotic process|regulation of NIK/NF-kappaB signaling|nucleoplasm|cytoplasm|cytosol|cysteine-type endopeptidase inhibitor activity involved in apoptotic process|apoptotic process|po…	mmu04120,mmu04064,mmu04668,mmu04210,mmu04215,mmu04217,mmu04510,mmu04621,mmu05200,mmu05202,mmu05222,mmu05145,mmu01524	Ubiquitin mediated proteolysis|NF-kappa B signaling pathway|TNF signaling pathway|Apoptosis|Apoptosis - multiple species|Necroptosis|Focal adhesion|NOD-like receptor signaling pathway|Pathways in cancer|Transcriptional misregulation in cancers|Small cell lung cancer|Toxoplasmosis|Platinum drug resistance
Blnk	86.9175	6.44157	1.18e-32	Up	0.0433858	0.0427077	0.0400008	3.06578	3.83238	3.74071	GeneID:17060,Genbank:NM_008528.4,MGI:MGI:96878	B cell linker		GO:0005515,GO:0005737,GO:0005886,GO:0006955,GO:0007169,GO:0016020,GO:0035556,GO:0036464,GO:0042113,GO:0005068,GO:0005070	protein binding|cytoplasm|plasma membrane|immune response|transmembrane receptor protein tyrosine kinase signaling pathway|membrane|intracellular signal transduction|cytoplasmic ribonucleoprotein granule|B cell activation|transmembrane receptor protein tyrosine kinase adaptor activity|SH3/SH2 adaptor activity	mmu04064,mmu04662,mmu04380,mmu05340	NF-kappa B signaling pathway|B cell receptor signaling pathway|Osteoclast differentiation|Primary immunodeficiency
Blvrb	0.239074	-2.06447	3.79e-08	Down	24.7179	43.1314	42.119	9.45975	9.36842	9.56425	GeneID:233016,Genbank:NM_144923.3,MGI:MGI:2385271	biliverdin reductase B (flavin reductase (NADPH))		GO:0005829,GO:0005886,GO:0016491,GO:0042167,GO:0042602,GO:0043195,GO:0055114,GO:0004074,GO:0005654,GO:0005737	cytosol|plasma membrane|oxidoreductase activity|heme catabolic process|riboflavin reductase (NADPH) activity|terminal bouton|oxidation-reduction process|biliverdin reductase activity|nucleoplasm|cytoplasm	mmu00740,mmu00860	Riboflavin metabolism|Porphyrin and chlorophyll metabolism
Bmp1	2.18246	1.12595	3.09e-08	Up	2.97303	4.17542	3.68293	9.23203	7.80641	7.4178	GeneID:12153,Genbank:NM_009755.3,MGI:MGI:88176	bone morphogenetic protein 1		GO:0008270,GO:0005125,GO:0016787,GO:0005509,GO:0030154,GO:0005515,GO:0005576,GO:0005578,GO:0005615,GO:0031982,GO:0005794,GO:0042802,GO:0006508,GO:0046872,GO:0007275,GO:0051216,GO:0008083,GO:0001503,GO:0061036,GO:0008233,GO:0004222,GO:0008237	zinc ion binding|cytokine activity|hydrolase activity|calcium ion binding|cell differentiation|protein binding|extracellular region|proteinaceous extracellular matrix|extracellular space|vesicle|Golgi apparatus|identical protein binding|proteolysis|metal ion binding|multicellular organism development|cartilage development|growth factor activity|ossification|positive regulation of cartilage develo…
Bmp2	0.00828338	-6.91556	6.52e-24	Down	1.7834	1.38356	1.52206	0.0283006	0.0140631	0	GeneID:12156,Genbank:NM_007553.3,MGI:MGI:88177	bone morphogenetic protein 2		GO:0048839,GO:0050769,GO:0051042,GO:0051216,GO:0001658,GO:0055007,GO:0001666,GO:0001701,GO:0055008,GO:0001837,GO:0070700,GO:0060039,GO:0001934,GO:0070724,GO:0060128,GO:0001938,GO:0071363,GO:0060129,GO:0002062,GO:0071407,GO:0005615,GO:0003130,GO:0071773,GO:0005737,GO:0003181,GO:0072138,GO:0006029,GO:0003203,GO:1900745,GO:0006355,GO:1901522,GO:0006468,GO:1902895,GO:0006954,GO:2000065,GO:0007179,GO:…	inner ear development|positive regulation of neurogenesis|negative regulation of calcium-independent cell-cell adhesion|cartilage development|branching involved in ureteric bud morphogenesis|cardiac muscle cell differentiation|response to hypoxia|in utero embryonic development|cardiac muscle tissue morphogenesis|epithelial to mesenchymal transition|BMP receptor binding|pericardium development|pos…	mmu04350,mmu04390,mmu04060,mmu05200,mmu05217	TGF-beta signaling pathway|Hippo signaling pathway|Cytokine-cytokine receptor interaction|Pathways in cancer|Basal cell carcinoma
Bmp3	Inf	Inf	3.7e-22	Up	0	0	0	0.743034	1.30032	1.41899	GeneID:110075,Genbank:NM_001310677.2,MGI:MGI:88179	bone morphogenetic protein 3		GO:0048468,GO:0005160,GO:0051216,GO:0005576,GO:0060395,GO:0005615,GO:0007275,GO:0008083,GO:0010862,GO:0070700,GO:0030154,GO:0030509,GO:0031982,GO:0042981,GO:0001503,GO:0043408,GO:0001649,GO:0045944,GO:0005125	cell development|transforming growth factor beta receptor binding|cartilage development|extracellular region|SMAD protein signal transduction|extracellular space|multicellular organism development|growth factor activity|positive regulation of pathway-restricted SMAD protein phosphorylation|BMP receptor binding|cell differentiation|BMP signaling pathway|vesicle|regulation of apoptotic process|ossi…
Bmp4	4.02288	2.00823	0.000436696	Up	1.29786	0.427291	0.365019	1.7364	3.61888	3.84878	GeneID:12159,Genbank:NM_001316360.1,MGI:MGI:88180	bone morphogenetic protein 4		GO:0060272,GO:0060348,GO:0060363,GO:0060391,GO:0060393,GO:0060395,GO:0060548,GO:0060592,GO:0060684,GO:0060425,GO:0060686,GO:0060687,GO:0060688,GO:0070700,GO:0060976,GO:0061035,GO:0071363,GO:0061036,GO:0071549,GO:0071773,GO:0071893,GO:0072001,GO:0090190,GO:0072015,GO:0090191,GO:0072097,GO:0072101,GO:0030501,GO:0090194,GO:0030509,GO:1901341,GO:1901964,GO:0001541,GO:1902462,GO:0030513,GO:0001568,GO:…	embryonic skeletal joint morphogenesis|bone development|cranial suture morphogenesis|positive regulation of SMAD protein signal transduction|regulation of pathway-restricted SMAD protein phosphorylation|SMAD protein signal transduction|negative regulation of cell death|mammary gland formation|epithelial-mesenchymal cell signaling|lung morphogenesis|negative regulation of prostatic bud formation|r…	mmu04350,mmu04390,mmu04550,mmu04919,mmu05200,mmu05217,mmu05418	TGF-beta signaling pathway|Hippo signaling pathway|Signaling pathways regulating pluripotency of stem cells|Thyroid hormone signaling pathway|Pathways in cancer|Basal cell carcinoma|Fluid shear stress and atherosclerosis
Bmp5	0	#NAME?	0.02691	Down	3.03752	0.125421	0.188077	0	0	0	GeneID:12160,Genbank:NM_007555.4,MGI:MGI:88181	bone morphogenetic protein 5		GO:0005615,GO:0007275,GO:0007389,GO:0008083,GO:0008285,GO:0010862,GO:0045944,GO:0048468,GO:0010894,GO:0048738,GO:0021502,GO:0050679,GO:0051216,GO:0060037,GO:0060395,GO:0060411,GO:0060710,GO:0061384,GO:0001501,GO:0001503,GO:0003272,GO:0003323,GO:0003344,GO:0005125,GO:0005160,GO:0005515,GO:0005576,GO:0030154,GO:0030509,GO:0030539,GO:0030902,GO:0031982,GO:0032348,GO:0042981,GO:0070700,GO:0043408,GO:…	extracellular space|multicellular organism development|pattern specification process|growth factor activity|negative regulation of cell proliferation|positive regulation of pathway-restricted SMAD protein phosphorylation|positive regulation of transcription by RNA polymerase II|cell development|negative regulation of steroid biosynthetic process|cardiac muscle tissue development|neural fold eleva…	mmu04350,mmu04390	TGF-beta signaling pathway|Hippo signaling pathway
Bmp7	674.274	9.39719	7.03e-09	Up	0	0.0118419	0	4.3739	1.94538	1.55441	GeneID:12162,Genbank:NM_007557.3,MGI:MGI:103302	bone morphogenetic protein 7		GO:0005160,GO:0005515,GO:0005576,GO:0005615,GO:0007275,GO:0021502,GO:0007389,GO:0030154,GO:0007411,GO:0030326,GO:0007435,GO:0030501,GO:0030509,GO:0043401,GO:0043407,GO:0030855,GO:0043408,GO:0030902,GO:0045597,GO:0045665,GO:0045666,GO:0001503,GO:0048754,GO:0045669,GO:0001654,GO:0048762,GO:0045746,GO:0001657,GO:0048812,GO:0045786,GO:0001707,GO:0001822,GO:0050768,GO:0003272,GO:0051216,GO:0003344,GO:…	transforming growth factor beta receptor binding|protein binding|extracellular region|extracellular space|multicellular organism development|neural fold elevation formation|pattern specification process|cell differentiation|axon guidance|embryonic limb morphogenesis|salivary gland morphogenesis|positive regulation of bone mineralization|BMP signaling pathway|steroid hormone mediated signaling pat…	mmu04350,mmu04390,mmu04060,mmu04360	TGF-beta signaling pathway|Hippo signaling pathway|Cytokine-cytokine receptor interaction|Axon guidance
Bmp8b	1078.75	10.0751	5.32e-97	Up	0	0.0140241	0.013455	8.47159	10.6719	11.3175	GeneID:12164,Genbank:XM_011240420.1,MGI:MGI:107335	bone morphogenetic protein 8b		GO:0042981,GO:0005125,GO:0043408,GO:0005160,GO:0005576,GO:0005615,GO:0007179,GO:0007275,GO:0007281,GO:0048468,GO:0007283,GO:0048598,GO:0008083,GO:0051216,GO:0010862,GO:0060395,GO:0001503,GO:0070700,GO:0030154,GO:0002024,GO:0097009,GO:0030509	regulation of apoptotic process|cytokine activity|regulation of MAPK cascade|transforming growth factor beta receptor binding|extracellular region|extracellular space|transforming growth factor beta receptor signaling pathway|multicellular organism development|germ cell development|cell development|spermatogenesis|embryonic morphogenesis|growth factor activity|cartilage development|positive regul…	mmu04350,mmu04390,mmu04714	TGF-beta signaling pathway|Hippo signaling pathway|Thermogenesis
Bmt2	0.481758	-1.05362	6.02e-08	Down	16.0862	18.1789	18.5194	10.4337	8.28808	9.05537	GeneID:101148,Genbank:NM_175312.4,MGI:MGI:2141466	base methyltransferase of 25S rRNA 2		GO:0016740,GO:0032259,GO:0034198,GO:0140007,GO:1904047,GO:1904262,GO:1990130,GO:0005730,GO:0008168,GO:0016433	transferase activity|methylation|cellular response to amino acid starvation|KICSTOR complex|S-adenosyl-L-methionine binding|negative regulation of TORC1 signaling|GATOR1 complex|nucleolus|methyltransferase activity|rRNA (adenine) methyltransferase activity
Bmx	0	#NAME?	0.00769816	Down	0.141067	0.0964811	0.0380454	0	0	0	GeneID:12169,Genbank:NM_009759.4,MGI:MGI:1101778	BMX non-receptor tyrosine kinase		GO:0042127,GO:0007169,GO:0004672,GO:0045087,GO:0016301,GO:0004713,GO:0046777,GO:0016310,GO:0004715,GO:0046872,GO:0005102,GO:0005524,GO:0005654,GO:0016740,GO:0005737,GO:0050852,GO:0030154,GO:0005886,GO:0050853,GO:0031234,GO:0006468,GO:0032587,GO:0006915,GO:0000166,GO:0035556,GO:0007155,GO:0001865,GO:0038083,GO:0007165,GO:0002250	regulation of cell proliferation|transmembrane receptor protein tyrosine kinase signaling pathway|protein kinase activity|innate immune response|kinase activity|protein tyrosine kinase activity|protein autophosphorylation|phosphorylation|non-membrane spanning protein tyrosine kinase activity|metal ion binding|signaling receptor binding|ATP binding|nucleoplasm|transferase activity|cytoplasm|T cell…
Bmyc	0.00461488	-7.75949	3.11e-16	Down	4.46725	4.86795	5.38168	0.0793472	0	0	GeneID:107771,Genbank:NM_023326.2,MGI:MGI:88184	brain expressed myelocytomatosis oncogene		GO:0005819,GO:0006355,GO:0003700,GO:0005515,GO:0005634	spindle|regulation of transcription, DNA-templated|DNA binding transcription factor activity|protein binding|nucleus
Bnip3	0.453487	-1.14087	0.000207658	Down	36.637	55.9114	60.8193	24.8754	25.6319	25.2919	GeneID:12176,Genbank:NM_009760.4,MGI:MGI:109326	BCL2/adenovirus E1B interacting protein 3		GO:0005740,GO:0005741,GO:0005783,GO:0006915,GO:0008219,GO:0008626,GO:0031966,GO:0010637,GO:0035694,GO:0010659,GO:0042802,GO:0010666,GO:0042803,GO:0043065,GO:0043066,GO:0051607,GO:0043067,GO:0060548,GO:0043068,GO:0070301,GO:0071279,GO:0071456,GO:0072593,GO:0090141,GO:0001666,GO:0090200,GO:0005515,GO:0097193,GO:0005634,GO:0005635,GO:0005654,GO:0005737,GO:0005739,GO:0010821,GO:0010917,GO:0010940,GO:…	mitochondrial envelope|mitochondrial outer membrane|endoplasmic reticulum|apoptotic process|cell death|granzyme-mediated apoptotic signaling pathway|mitochondrial membrane|negative regulation of mitochondrial fusion|mitochondrial protein catabolic process|cardiac muscle cell apoptotic process|identical protein binding|positive regulation of cardiac muscle cell apoptotic process|protein homodimeri…	mmu04068,mmu04140,mmu04137,mmu05134	FoxO signaling pathway|Autophagy - animal|Mitophagy - animal|Legionellosis
Boc	Inf	Inf	0.00107311	Up	0	0	0	0.114357	0.0766888	0.110476	GeneID:117606,Genbank:NM_172506.2,MGI:MGI:2151153	biregional cell adhesion molecule-related/down-regulated by oncogenes (Cdon) binding protein		GO:0045663,GO:0007155,GO:0098609,GO:0007224,GO:0007411,GO:0009986,GO:0016020,GO:0016021,GO:0016202,GO:0030030,GO:0030424,GO:0030426,GO:0005515,GO:0043025,GO:0005654,GO:0044295,GO:0005887	positive regulation of myoblast differentiation|cell adhesion|cell-cell adhesion|smoothened signaling pathway|axon guidance|cell surface|membrane|integral component of membrane|regulation of striated muscle tissue development|cell projection organization|axon|growth cone|protein binding|neuronal cell body|nucleoplasm|axonal growth cone|integral component of plasma membrane	mmu04340,mmu04360	Hedgehog signaling pathway|Axon guidance
Bop1	3.41355	1.77127	3.99e-20	Up	19.3641	12.7002	10.9557	43.8996	56.7585	58.6574	GeneID:12181,Genbank:NM_013481.1,MGI:MGI:1334460	block of proliferation 1		GO:0051726,GO:0000463,GO:0070545,GO:0005515,GO:0005634,GO:0005730,GO:0006364,GO:1901796,GO:0008283,GO:0030687,GO:0042254,GO:0042273,GO:0000027,GO:0043021,GO:0000448	regulation of cell cycle|maturation of LSU-rRNA from tricistronic rRNA transcript (SSU-rRNA, 5.8S rRNA, LSU-rRNA)|PeBoW complex|protein binding|nucleus|nucleolus|rRNA processing|regulation of signal transduction by p53 class mediator|cell proliferation|preribosome, large subunit precursor|ribosome biogenesis|ribosomal large subunit biogenesis|ribosomal large subunit assembly|ribonucleoprotein com…
Bphl	0.411148	-1.28227	1.22e-07	Down	12.483	13.9673	15.9772	5.28291	6.62685	6.37169	GeneID:68021,Genbank:XM_006516736.3,MGI:MGI:1915271	biphenyl hydrolase-like (serine hydrolase, breast epithelial mucin-associated antigen)		GO:0016787,GO:0005737,GO:0005739,GO:0008152	hydrolase activity|cytoplasm|mitochondrion|metabolic process
Brap	2.00051	1.00037	2.02e-07	Up	7.98322	7.3766	6.92267	17.2733	14.7331	15.0475	GeneID:72399,Genbank:NM_028227.3,MGI:MGI:1919649	BRCA1 associated protein		GO:0061630,GO:0004842,GO:0005515,GO:0005737,GO:0005829,GO:0007265,GO:0008139,GO:0008270,GO:0009968,GO:0016567,GO:0016740,GO:0031965,GO:0000151,GO:0042802,GO:0000165,GO:0046872,GO:0003676	ubiquitin protein ligase activity|ubiquitin-protein transferase activity|protein binding|cytoplasm|cytosol|Ras protein signal transduction|nuclear localization sequence binding|zinc ion binding|negative regulation of signal transduction|protein ubiquitination|transferase activity|nuclear membrane|ubiquitin ligase complex|identical protein binding|MAPK cascade|metal ion binding|nucleic acid binding	mmu04014	Ras signaling pathway
Brd8	0.306126	-1.7078	1.7e-19	Down	13.6908	14.0472	13.4688	3.71805	4.61252	4.87086	GeneID:78656,Genbank:NM_001289606.1,MGI:MGI:1925906	bromodomain containing 8		GO:0005654,GO:0005739,GO:0006325,GO:0006351,GO:0006355,GO:0035267,GO:0040008,GO:0043967,GO:0043968,GO:0045944,GO:0000812,GO:0003674,GO:0005634	nucleoplasm|mitochondrion|chromatin organization|transcription, DNA-templated|regulation of transcription, DNA-templated|NuA4 histone acetyltransferase complex|regulation of growth|histone H4 acetylation|histone H2A acetylation|positive regulation of transcription by RNA polymerase II|Swr1 complex|molecular_function|nucleus
Brdt	0.18675	-2.42082	0.000534871	Down	0.130298	0.118851	0.200233	0.0423096	0.020509	0.0272947	GeneID:114642,Genbank:XM_011249399.2,MGI:MGI:1891374	bromodomain, testis-specific		GO:0042393,GO:0005634,GO:0043484,GO:0006325,GO:0051039,GO:0006338,GO:0006351,GO:0006355,GO:0006397,GO:0051321,GO:0007140,GO:0070577,GO:0007141,GO:0007283,GO:0008380,GO:0001207,GO:0030154,GO:0005515	histone binding|nucleus|regulation of RNA splicing|chromatin organization|positive regulation of transcription involved in meiotic cell cycle|chromatin remodeling|transcription, DNA-templated|regulation of transcription, DNA-templated|mRNA processing|meiotic cell cycle|male meiotic nuclear division|lysine-acetylated histone binding|male meiosis I|spermatogenesis|RNA splicing|histone displacement|…
Brsk1	2.60632	1.38201	0.000229071	Up	0.173477	0.648153	0.481648	1.38577	1.30316	1.41656	GeneID:381979,Genbank:XM_017322325.1,MGI:MGI:2685946	BR serine/threonine kinase 1		GO:0005634,GO:0005654,GO:0005737,GO:0005813,GO:0016310,GO:0005856,GO:0016740,GO:0006468,GO:0018105,GO:0019901,GO:0030010,GO:0030054,GO:0030182,GO:0035556,GO:0000086,GO:0000166,GO:0000287,GO:0004672,GO:0004674,GO:0005515,GO:0005524,GO:0006974,GO:0007049,GO:0007095,GO:0007269,GO:0007399,GO:0007409,GO:0043015,GO:0008021,GO:0045202,GO:0009411,GO:0046872,GO:0016301,GO:0048812,GO:0050321,GO:0051298	nucleus|nucleoplasm|cytoplasm|centrosome|phosphorylation|cytoskeleton|transferase activity|protein phosphorylation|peptidyl-serine phosphorylation|protein kinase binding|establishment of cell polarity|cell junction|neuron differentiation|intracellular signal transduction|G2/M transition of mitotic cell cycle|nucleotide binding|magnesium ion binding|protein kinase activity|protein serine/threonine…
Bspry	693.032	9.43678	7.16e-18	Up	0.059394	0	0.0282843	30.8572	16.3395	17.054	GeneID:192120,Genbank:XM_006537676.3,MGI:MGI:2177191	B-box and SPRY domain containing		GO:0006811,GO:0006816,GO:0008270,GO:0016020,GO:0031252,GO:0046872,GO:0048471,GO:1990830,GO:0005499,GO:0005622,GO:0005737	ion transport|calcium ion transport|zinc ion binding|membrane|cell leading edge|metal ion binding|perinuclear region of cytoplasm|cellular response to leukemia inhibitory factor|vitamin D binding|intracellular|cytoplasm
Bst1	7.48823	2.90462	2.04e-50	Up	15.6085	8.56937	7.82207	85.2592	87.6379	89.7243	GeneID:12182,Genbank:XM_006503706.2,MGI:MGI:105370	bone marrow stromal cell antigen 1		GO:0050727,GO:0003953,GO:0050730,GO:0005886,GO:0050848,GO:0008284,GO:0008305,GO:0016020,GO:0016740,GO:0016787,GO:0061809,GO:0016849,GO:0061811,GO:0019898,GO:0061812,GO:0030890,GO:0090022,GO:0031225,GO:0001931,GO:0032956,GO:0001952,GO:0050135	regulation of inflammatory response|NAD+ nucleosidase activity|regulation of peptidyl-tyrosine phosphorylation|plasma membrane|regulation of calcium-mediated signaling|positive regulation of cell proliferation|integrin complex|membrane|transferase activity|hydrolase activity|NAD+ nucleotidase, cyclic ADP-ribose generating|phosphorus-oxygen lyase activity|ADP-ribosyl cyclase activity|extrinsic com…	mmu00760,mmu04970,mmu04972	Nicotinate and nicotinamide metabolism|Salivary secretion|Pancreatic secretion
Btbd11	3.22678	1.6901	2.43e-09	Up	2.74101	2.14376	2.31335	10.3768	7.24063	7.6605	GeneID:74007,Genbank:XM_006514230.3,MGI:MGI:1921257	BTB (POZ) domain containing 11		GO:0006950,GO:0016020,GO:0016021,GO:0019005,GO:0022008,GO:0030162,GO:0031625,GO:0043161,GO:0046982,GO:0060395,GO:0005737,GO:0005829,GO:0006511	response to stress|membrane|integral component of membrane|SCF ubiquitin ligase complex|neurogenesis|regulation of proteolysis|ubiquitin protein ligase binding|proteasome-mediated ubiquitin-dependent protein catabolic process|protein heterodimerization activity|SMAD protein signal transduction|cytoplasm|cytosol|ubiquitin-dependent protein catabolic process
Btbd2	0.495888	-1.01191	3.03e-06	Down	9.38048	10.3123	10.9509	4.49466	5.79359	5.75218	GeneID:208198,Genbank:NM_145361.2,MGI:MGI:1933831	BTB (POZ) domain containing 2		GO:0005515,GO:0005737,GO:0005829,GO:0006511,GO:0006950,GO:0019005,GO:0022008,GO:0030162,GO:0031625,GO:0043161,GO:0000932	protein binding|cytoplasm|cytosol|ubiquitin-dependent protein catabolic process|response to stress|SCF ubiquitin ligase complex|neurogenesis|regulation of proteolysis|ubiquitin protein ligase binding|proteasome-mediated ubiquitin-dependent protein catabolic process|P-body
Btbd3	0.469805	-1.08987	7.86e-09	Down	21.4308	20.8036	21.0675	13.841	9.36274	9.28222	GeneID:228662,Genbank:NM_001025431.1,MGI:MGI:2385155	BTB (POZ) domain containing 3		GO:0048813,GO:0005829,GO:0006511,GO:0006950,GO:0007399,GO:0019005,GO:0021987,GO:0022008,GO:0030162,GO:0031625,GO:0005634,GO:0043161,GO:0005737	dendrite morphogenesis|cytosol|ubiquitin-dependent protein catabolic process|response to stress|nervous system development|SCF ubiquitin ligase complex|cerebral cortex development|neurogenesis|regulation of proteolysis|ubiquitin protein ligase binding|nucleus|proteasome-mediated ubiquitin-dependent protein catabolic process|cytoplasm
Btbd8	0.479869	-1.05929	0.0308439	Down	1.78142	1.26377	1.62151	0.973152	0.682545	1.00704	GeneID:100503185,Genbank:NM_001255991.1,MGI:MGI:3646208	BTB (POZ) domain containing 8		GO:0005654,GO:0005737,GO:0006357,GO:0045893,GO:0000976,GO:0003700,GO:0005634	nucleoplasm|cytoplasm|regulation of transcription by RNA polymerase II|positive regulation of transcription, DNA-templated|transcription regulatory region sequence-specific DNA binding|DNA binding transcription factor activity|nucleus
Btc	0.10987	-3.18613	3.35e-58	Down	76.2052	68.5242	72.4361	8.64461	8.69023	8.32029	GeneID:12223,Genbank:NM_007568.5,MGI:MGI:99439	betacellulin, epidermal growth factor family member		GO:0045840,GO:0005615,GO:0005886,GO:0048146,GO:0007173,GO:0008083,GO:0008284,GO:0051781,GO:0016020,GO:0016021,GO:0035810,GO:0005154,GO:0043066,GO:0045597,GO:0005576	positive regulation of mitotic nuclear division|extracellular space|plasma membrane|positive regulation of fibroblast proliferation|epidermal growth factor receptor signaling pathway|growth factor activity|positive regulation of cell proliferation|positive regulation of cell division|membrane|integral component of membrane|positive regulation of urine volume|epidermal growth factor receptor bindi…	mmu04012	ErbB signaling pathway
Btg1	0.473284	-1.07922	2e-09	Down	54.3354	56.2684	56.175	38.7892	24.8048	23.4772	GeneID:12226,Genbank:NM_007569.2,MGI:MGI:88215	B cell translocation gene 1, anti-proliferative		GO:0005737,GO:0006479,GO:0008285,GO:0019899,GO:0043085,GO:0045603,GO:0045663,GO:0045766,GO:0005515,GO:0045930,GO:0005634,GO:2000271	cytoplasm|protein methylation|negative regulation of cell proliferation|enzyme binding|positive regulation of catalytic activity|positive regulation of endothelial cell differentiation|positive regulation of myoblast differentiation|positive regulation of angiogenesis|protein binding|negative regulation of mitotic cell cycle|nucleus|positive regulation of fibroblast apoptotic process	mmu03018	RNA degradation
Btn1a1	30.963	4.95247	1.61e-34	Up	0.0280684	0.151872	0.23378	5.5795	3.94072	4.29458	GeneID:12231,Genbank:XM_006516535.1,MGI:MGI:103118	butyrophilin, subfamily 1, member A1		GO:0009897,GO:0016020,GO:0016021,GO:0031324,GO:0046007,GO:0050710,GO:0050776,GO:0050852,GO:0001817,GO:0005102,GO:0005515	external side of plasma membrane|membrane|integral component of membrane|negative regulation of cellular metabolic process|negative regulation of activated T cell proliferation|negative regulation of cytokine secretion|regulation of immune response|T cell receptor signaling pathway|regulation of cytokine production|signaling receptor binding|protein binding
Bud31	2.11112	1.07801	1.93e-08	Up	28.9806	26.7471	28.9376	65.2706	62.8558	65.9744	GeneID:231889,Genbank:NM_001310771.1,MGI:MGI:2141291	BUD31 homolog		GO:0005681,GO:0000398,GO:0003674,GO:0005634	spliceosomal complex|mRNA splicing, via spliceosome|molecular_function|nucleus	mmu03040	Spliceosome
Bysl	2.41404	1.27145	6.9e-11	Up	8.92126	7.60688	7.85114	20.9144	20.7453	21.7689	GeneID:53414,Genbank:NM_016859.3,MGI:MGI:1858419	bystin-like		GO:0030515,GO:0001829,GO:0030688,GO:0005634,GO:0042254,GO:0005730,GO:0005737,GO:0042995,GO:0043231,GO:0045177,GO:0005881,GO:0048471,GO:0006364,GO:0000462,GO:0007155,GO:0001701,GO:0008283,GO:0001825	snoRNA binding|trophectodermal cell differentiation|preribosome, small subunit precursor|nucleus|ribosome biogenesis|nucleolus|cytoplasm|cell projection|intracellular membrane-bounded organelle|apical part of cell|cytoplasmic microtubule|perinuclear region of cytoplasm|rRNA processing|maturation of SSU-rRNA from tricistronic rRNA transcript (SSU-rRNA, 5.8S rRNA, LSU-rRNA)|cell adhesion|in utero e…
C130074G19Rik	0.453862	-1.13967	8.67e-10	Down	41.7771	40.4339	37.1089	17.3085	19.9292	20.7734	GeneID:226777,Genbank:NM_178692.3,MGI:MGI:2444831	RIKEN cDNA C130074G19 gene		GO:0016020,GO:0016021,GO:0003674,GO:0005575,GO:0008150	membrane|integral component of membrane|molecular_function|cellular_component|biological_process
C1qtnf1	15.8978	3.99076	0.015793	Up	0.036412	0.0448626	0.0171742	0	0.784116	0.816752	GeneID:56745,Genbank:NM_001204129.1,MGI:MGI:1919254	C1q and tumor necrosis factor related protein 1		GO:0005615,GO:0005887,GO:0007204,GO:0010544,GO:0010628,GO:0010906,GO:0043410,GO:0051260,GO:0051897,GO:0070208,GO:0005518,GO:0090331,GO:0005576,GO:2000860,GO:0005581	extracellular space|integral component of plasma membrane|positive regulation of cytosolic calcium ion concentration|negative regulation of platelet activation|positive regulation of gene expression|regulation of glucose metabolic process|positive regulation of MAPK cascade|protein homooligomerization|positive regulation of protein kinase B signaling|protein heterotrimerization|collagen binding|n…
C1qtnf6	0.0483716	-4.36969	1.44e-17	Down	2.0409	3.29445	3.11184	0.0375024	0.168403	0.256102	GeneID:72709,Genbank:XM_006521455.3,MGI:MGI:1919959	C1q and tumor necrosis factor related protein 6		GO:0042802,GO:0051259,GO:0070208,GO:0005576,GO:0005581,GO:0005615	identical protein binding|protein complex oligomerization|protein heterotrimerization|extracellular region|collagen trimer|extracellular space
C1ra	0.242614	-2.04326	0.000605115	Down	3.08783	2.07729	1.49914	0	0.571023	1.14414	GeneID:50909,Genbank:NM_023143.3,MGI:MGI:1355313	complement component 1, r subcomponent A		GO:0005615,GO:0006508,GO:0006958,GO:0008233,GO:0008236,GO:0016787,GO:0045087,GO:0002376,GO:0004252,GO:0005509	extracellular space|proteolysis|complement activation, classical pathway|peptidase activity|serine-type peptidase activity|hydrolase activity|innate immune response|immune system process|serine-type endopeptidase activity|calcium ion binding	mmu04145,mmu04610,mmu05322,mmu05133,mmu05150	Phagosome|Complement and coagulation cascades|Systemic lupus erythematosus|Pertussis|Staphylococcus aureus infection
C1rl	0.312504	-1.67805	0.00596636	Down	1.36282	0.726817	0.749667	0.0260459	0.516539	0.422645	GeneID:232371,Genbank:NM_181344.5,MGI:MGI:2660692	complement component 1, r subcomponent-like		GO:0005615,GO:0006508,GO:0006958,GO:0008233,GO:0008236,GO:0016787,GO:0045087,GO:0002376,GO:0004252,GO:0005576	extracellular space|proteolysis|complement activation, classical pathway|peptidase activity|serine-type peptidase activity|hydrolase activity|innate immune response|immune system process|serine-type endopeptidase activity|extracellular region
C2	0.00439431	-7.83015	1.2e-90	Down	8.98986	8.80635	8.49891	0.0465664	0.0308446	0.0488197	GeneID:12263,Genbank:NM_013484.2,MGI:MGI:88226	complement component 2 (within H-2S)		GO:0005615,GO:0006508,GO:0006956,GO:0006958,GO:0008233,GO:0008236,GO:0016787,GO:0045087,GO:0046872,GO:2000427,GO:0002376,GO:0004252,GO:0005576	extracellular space|proteolysis|complement activation|complement activation, classical pathway|peptidase activity|serine-type peptidase activity|hydrolase activity|innate immune response|metal ion binding|positive regulation of apoptotic cell clearance|immune system process|serine-type endopeptidase activity|extracellular region	mmu04610,mmu05322,mmu05133,mmu05150	Complement and coagulation cascades|Systemic lupus erythematosus|Pertussis|Staphylococcus aureus infection
C2cd5	0.419608	-1.25289	2.03e-09	Down	4.2891	3.46774	3.69021	1.41982	1.74134	1.83082	GeneID:74741,Genbank:NM_001286578.1,MGI:MGI:1921991	C2 calcium-dependent domain containing 5		GO:0072659,GO:0031340,GO:0005737,GO:0090314,GO:0031410,GO:0005815,GO:2001275,GO:0032587,GO:0005829,GO:0005886,GO:0005938,GO:0006906,GO:0032869,GO:0008289,GO:0010828,GO:0038028,GO:0015031,GO:0042995,GO:0016020,GO:0005509,GO:0065002,GO:0030659,GO:0005544	protein localization to plasma membrane|positive regulation of vesicle fusion|cytoplasm|positive regulation of protein targeting to membrane|cytoplasmic vesicle|microtubule organizing center|positive regulation of glucose import in response to insulin stimulus|ruffle membrane|cytosol|plasma membrane|cell cortex|vesicle fusion|cellular response to insulin stimulus|lipid binding|positive regulation…
C330021F23Rik	0	#NAME?	0.00237943	Down	0.126693	0.282936	0.328123	0	0	0	GeneID:546049,Genbank:NM_001024728.2,MGI:MGI:3612471	RIKEN cDNA C330021F23 gene		GO:0031224,GO:0050435,GO:1902430,GO:0001933,GO:0008179,GO:0010739	intrinsic component of membrane|amyloid-beta metabolic process|negative regulation of amyloid-beta formation|negative regulation of protein phosphorylation|adenylate cyclase binding|positive regulation of protein kinase A signaling
C4bp	0.00756034	-7.04733	3.83e-10	Down	0.804742	0.621325	0.573644	0.0233163	0	0	GeneID:12269,Genbank:NM_007576.3,MGI:MGI:88229	complement component 4 binding protein		GO:0006958,GO:0045087,GO:0002376,GO:0005515,GO:0005576	complement activation, classical pathway|innate immune response|immune system process|protein binding|extracellular region	mmu04610,mmu05133	Complement and coagulation cascades|Pertussis
C77370	100.277	6.64784	1.11e-101	Up	0.0219018	0.0287703	0.0459534	4.14055	3.43281	3.41595	GeneID:245555,Genbank:XM_006528034.3,MGI:MGI:2148050	expressed sequence C77370		GO:0005634,GO:0005737,GO:0006261,GO:0006351,GO:0006355,GO:0007275,GO:0007399,GO:0016035,GO:0033629,GO:0042276,GO:2000048,GO:0001953,GO:2001223,GO:0003887	nucleus|cytoplasm|DNA-dependent DNA replication|transcription, DNA-templated|regulation of transcription, DNA-templated|multicellular organism development|nervous system development|zeta DNA polymerase complex|negative regulation of cell adhesion mediated by integrin|error-prone translesion synthesis|negative regulation of cell-cell adhesion mediated by cadherin|negative regulation of cell-matrix…
C8g	0.212663	-2.23336	0.0139206	Down	0.316745	0.764954	0.723714	0	0.172461	0.0913172	GeneID:69379,Genbank:NM_001271777.1,MGI:MGI:88237	complement component 8, gamma polypeptide		GO:0005579,GO:0005615,GO:0006957,GO:0006958,GO:0019835,GO:0019841,GO:0036094,GO:0044877,GO:0045087,GO:0001848,GO:0002376,GO:0005576	membrane attack complex|extracellular space|complement activation, alternative pathway|complement activation, classical pathway|cytolysis|retinol binding|small molecule binding|protein-containing complex binding|innate immune response|complement binding|immune system process|extracellular region	mmu04610,mmu05322,mmu05020,mmu05146	Complement and coagulation cascades|Systemic lupus erythematosus|Prion diseases|Amoebiasis
Cabp1	0.151296	-2.72456	0.0161002	Down	0.47771	0.336702	0.241551	0.0880548	0.0604937	0	GeneID:29867,Genbank:NM_001310712.1,MGI:MGI:1352750	calcium binding protein 1		GO:0005886,GO:0046872,GO:0000139,GO:0005509,GO:0005515	plasma membrane|metal ion binding|Golgi membrane|calcium ion binding|protein binding
Cachd1	0.000758776	-10.364	2.09e-73	Down	3.65113	2.64805	2.82134	0	0.00826369	0	GeneID:320508,Genbank:NM_198037.1,MGI:MGI:2444177	cache domain containing 1		GO:0006816,GO:0008150,GO:0016020,GO:0016021,GO:0003674,GO:0005575,GO:0006811	calcium ion transport|biological_process|membrane|integral component of membrane|molecular_function|cellular_component|ion transport
Cacna1g	49.0468	5.61609	3.25e-06	Up	0.0213609	0.00523288	0.0153549	0.200669	0.812517	0.778723	GeneID:12291,Genbank:NM_001177890.1,MGI:MGI:1201678	calcium channel, voltage-dependent, T type, alpha 1G subunit		GO:0005886,GO:0005891,GO:0006816,GO:0007204,GO:0007268,GO:0008332,GO:0051924,GO:0060371,GO:0060402,GO:0010045,GO:0070509,GO:0070588,GO:0086002,GO:0086010,GO:0086015,GO:0001508,GO:0002027,GO:0005245,GO:0005248,GO:0005261,GO:0005515,GO:0005737,GO:0014824,GO:0016020,GO:0019228,GO:0030425,GO:0042391,GO:0043025,GO:0044297,GO:0086016,GO:0045956,GO:0086018,GO:0086027,GO:0048471,GO:0086045,GO:0086046,GO:…	plasma membrane|voltage-gated calcium channel complex|calcium ion transport|positive regulation of cytosolic calcium ion concentration|chemical synaptic transmission|low voltage-gated calcium channel activity|regulation of calcium ion transport|regulation of atrial cardiac muscle cell membrane depolarization|calcium ion transport into cytosol|response to nickel cation|calcium ion import|calcium i…	mmu04010,mmu04020,mmu04925,mmu04927,mmu04713,mmu04930,mmu04934	MAPK signaling pathway|Calcium signaling pathway|Aldosterone synthesis and secretion|Cortisol synthesis and secretion|Circadian entrainment|Type II diabetes mellitus|Cushing's syndrome
Cacna2d1	64.5903	6.01325	1.51e-06	Up	0.00413784	0	0.00376536	0.0687119	0.170233	0.252146	GeneID:12293,Genbank:NM_001110843.1,MGI:MGI:88295	calcium channel, voltage-dependent, alpha2/delta subunit 1		GO:1901843,GO:0060307,GO:0005262,GO:1902514,GO:0060402,GO:0005515,GO:1904646,GO:0061577,GO:0005891,GO:1990454,GO:0006811,GO:0006816,GO:0016020,GO:0016021,GO:0070588,GO:0016529,GO:0086002,GO:0030315,GO:0086048,GO:0034765,GO:0086057,GO:0046872,GO:0005244,GO:0086091,GO:0051924,GO:0005245,GO:0098903	positive regulation of high voltage-gated calcium channel activity|regulation of ventricular cardiac muscle cell membrane repolarization|calcium channel activity|regulation of calcium ion transmembrane transport via high voltage-gated calcium channel|calcium ion transport into cytosol|protein binding|cellular response to amyloid-beta|calcium ion transmembrane transport via high voltage-gated calc…	mmu04010,mmu04921,mmu04260,mmu04261,mmu05410,mmu05412,mmu05414	MAPK signaling pathway|Oxytocin signaling pathway|Cardiac muscle contraction|Adrenergic signaling in cardiomyocytes|Hypertrophic cardiomyopathy (HCM)|Arrhythmogenic right ventricular cardiomyopathy (ARVC)|Dilated cardiomyopathy (DCM)
Cacnb2	0.494214	-1.01679	3.07e-06	Down	4.52962	3.51501	4.18293	2.67239	1.99285	2.1916	GeneID:12296,Genbank:XM_006497313.3,MGI:MGI:894644	calcium channel, voltage-dependent, beta 2 subunit		GO:0005891,GO:0006811,GO:0006816,GO:0007268,GO:0007528,GO:0007601,GO:0070588,GO:0008331,GO:0072659,GO:0086007,GO:0086045,GO:0086056,GO:0086091,GO:0098912,GO:1901385,GO:1901843,GO:1904879,GO:0005244,GO:0005245,GO:0005246,GO:0005262,GO:0005515,GO:0005886,GO:0016020,GO:0019901,GO:0019904,GO:0034765,GO:0042802,GO:0051015,GO:1990454,GO:0051219,GO:0051928,GO:0070509	voltage-gated calcium channel complex|ion transport|calcium ion transport|chemical synaptic transmission|neuromuscular junction development|visual perception|calcium ion transmembrane transport|high voltage-gated calcium channel activity|protein localization to plasma membrane|voltage-gated calcium channel activity involved in cardiac muscle cell action potential|membrane depolarization during AV…	mmu04010,mmu04921,mmu04260,mmu04261,mmu05410,mmu05412,mmu05414	MAPK signaling pathway|Oxytocin signaling pathway|Cardiac muscle contraction|Adrenergic signaling in cardiomyocytes|Hypertrophic cardiomyopathy (HCM)|Arrhythmogenic right ventricular cardiomyopathy (ARVC)|Dilated cardiomyopathy (DCM)
Cactin	2.50974	1.32754	8.8e-10	Up	6.14702	4.49228	3.866	14.0246	11.9811	12.8358	GeneID:70312,Genbank:NM_027381.2,MGI:MGI:1917562	cactin, spliceosome C complex subunit		GO:0045087,GO:0005654,GO:0060339,GO:0005681,GO:0071013,GO:0005829,GO:0006397,GO:0007275,GO:0008380,GO:0016607,GO:0071222,GO:0031665,GO:0071347,GO:0032088,GO:0071356,GO:0032688,GO:0032717,GO:0001933,GO:0032720,GO:0002376,GO:0034122,GO:0005634	innate immune response|nucleoplasm|negative regulation of type I interferon-mediated signaling pathway|spliceosomal complex|catalytic step 2 spliceosome|cytosol|mRNA processing|multicellular organism development|RNA splicing|nuclear speck|cellular response to lipopolysaccharide|negative regulation of lipopolysaccharide-mediated signaling pathway|cellular response to interleukin-1|negative regulat…
Cad	2.36398	1.24122	5.14e-12	Up	15.6621	16.1082	15.6256	39.1027	40.4729	41.7485	GeneID:69719,Genbank:XM_006504091.3,MGI:MGI:1916969	carbamoyl-phosphate synthetase 2, aspartate transcarbamylase, and dihydroorotase		GO:0004151,GO:0004672,GO:0005524,GO:0005634,GO:0005654,GO:0005737,GO:0016597,GO:0016740,GO:0005829,GO:0016743,GO:0006207,GO:0016787,GO:0016810,GO:0016812,GO:0016874,GO:0046872,GO:0017144,GO:0018107,GO:0019240,GO:0000050,GO:0000166,GO:0002134,GO:0003824,GO:0004070,GO:0004087,GO:0004088,GO:0006221,GO:0006228,GO:0006520,GO:0006526,GO:0006541,GO:0006807,GO:0019899,GO:0008152,GO:0032868,GO:0008270,GO:…	dihydroorotase activity|protein kinase activity|ATP binding|nucleus|nucleoplasm|cytoplasm|amino acid binding|transferase activity|cytosol|carboxyl- or carbamoyltransferase activity|'de novo' pyrimidine nucleobase biosynthetic process|hydrolase activity|hydrolase activity, acting on carbon-nitrogen (but not peptide) bonds|hydrolase activity, acting on carbon-nitrogen (but not peptide) bonds, in cy…	mmu00240,mmu00250	Pyrimidine metabolism|Alanine, aspartate and glutamate metabolism
Cadm2	0.0431626	-4.53407	0.000109062	Down	0.110617	0.100565	0.0768157	0	0	0.0106079	GeneID:239857,Genbank:XM_011246128.2,MGI:MGI:2442722	cell adhesion molecule 2		GO:0042803,GO:0005886,GO:0042995,GO:0005887,GO:0045202,GO:0005913,GO:0007155,GO:0007156,GO:0007157,GO:0008037,GO:0050839,GO:0016020,GO:0016021,GO:0030054,GO:0030424,GO:0005102,GO:0032809,GO:0005515,GO:0038023,GO:0005737	protein homodimerization activity|plasma membrane|cell projection|integral component of plasma membrane|synapse|cell-cell adherens junction|cell adhesion|homophilic cell adhesion via plasma membrane adhesion molecules|heterophilic cell-cell adhesion via plasma membrane cell adhesion molecules|cell recognition|cell adhesion molecule binding|membrane|integral component of membrane|cell junction|axo…
Cadm4	2.03954	1.02824	0.000356047	Up	1.97635	2.6658	3.23438	6.3195	5.64923	5.01177	GeneID:260299,Genbank:NM_153112.3,MGI:MGI:2449088	cell adhesion molecule 4		GO:0007155,GO:0007156,GO:0007157,GO:0008037,GO:0016020,GO:0016021,GO:0038023,GO:0042803,GO:0050839,GO:0005102,GO:0005887,GO:0005913	cell adhesion|homophilic cell adhesion via plasma membrane adhesion molecules|heterophilic cell-cell adhesion via plasma membrane cell adhesion molecules|cell recognition|membrane|integral component of membrane|signaling receptor activity|protein homodimerization activity|cell adhesion molecule binding|signaling receptor binding|integral component of plasma membrane|cell-cell adherens junction
Calcb	39.6261	5.30838	6.64e-11	Up	0	0	0	0.87565	0.657911	0.455911	GeneID:116903,Genbank:XM_006507212.3,MGI:MGI:2151254	calcitonin-related polypeptide, beta		GO:0003674,GO:0005575,GO:0008150	molecular_function|cellular_component|biological_process
Calcrl	0.0068276	-7.19441	5.32e-75	Down	4.87156	4.09104	3.93067	0.0475611	0.0181014	0.029114	GeneID:54598,Genbank:XM_006499918.3,MGI:MGI:1926944	calcitonin receptor-like		GO:1990409,GO:0016021,GO:0007166,GO:0001635,GO:1990410,GO:0031623,GO:0007186,GO:0004871,GO:0045986,GO:0007189,GO:0004888,GO:0048661,GO:0004930,GO:0004948,GO:0005737,GO:0005764,GO:0005768,GO:0050728,GO:0007507,GO:0005783,GO:0071329,GO:0008284,GO:0005886,GO:1903143,GO:0008565,GO:0001525,GO:1990406,GO:0015031,GO:0006816,GO:0001605,GO:1990408,GO:0016020,GO:0007165	adrenomedullin binding|integral component of membrane|cell surface receptor signaling pathway|calcitonin gene-related peptide receptor activity|adrenomedullin receptor signaling pathway|receptor internalization|G-protein coupled receptor signaling pathway|signal transducer activity|negative regulation of smooth muscle contraction|adenylate cyclase-activating G-protein coupled receptor signaling p…	mmu04080,mmu04270	Neuroactive ligand-receptor interaction|Vascular smooth muscle contraction
Calml4	0.00546235	-7.51626	6.69e-44	Down	4.35309	3.3298	3.12263	0	0.0654969	0.0347413	GeneID:75600,Genbank:XM_017313679.1,MGI:MGI:1922850	calmodulin-like 4		GO:0005509	calcium ion binding	mmu04014,mmu04015,mmu04371,mmu04020,mmu04070,mmu04024,mmu04022,mmu04114,mmu04218,mmu04625,mmu04910,mmu04922,mmu04912,mmu04915,mmu04921,mmu04916,mmu04924,mmu04925,mmu04261,mmu04270,mmu04970,mmu04971,mmu04728,mmu04720,mmu04722,mmu04744,mmu04740,mmu04750,mmu04713,mmu05200,mmu05214,mmu05010,mmu05031,mmu05034,mmu05418,mmu05133,mmu05152,mmu05167	Ras signaling pathway|Rap1 signaling pathway|Apelin signaling pathway|Calcium signaling pathway|Phosphatidylinositol signaling system|cAMP signaling pathway|cGMP - PKG signaling pathway|Oocyte meiosis|Cellular senescence|C-type lectin receptor signaling pathway|Insulin signaling pathway|Glucagon signaling pathway|GnRH signaling pathway|Estrogen signaling pathway|Oxytocin signaling pathway|Melanog…
Calr3	0.139159	-2.84519	1.04e-09	Down	3.0229	1.89165	2.36926	0.282142	0.359237	0.506633	GeneID:73316,Genbank:XM_006509761.3,MGI:MGI:1920566	calreticulin 3		GO:0005783,GO:0005788,GO:0006457,GO:0007283,GO:0030154,GO:0044183,GO:0051082,GO:0005509,GO:0005515,GO:0005635	endoplasmic reticulum|endoplasmic reticulum lumen|protein folding|spermatogenesis|cell differentiation|protein binding involved in protein folding|unfolded protein binding|calcium ion binding|protein binding|nuclear envelope
Camk2b	5.52246	2.46531	0.00372365	Up	0.0383584	0.00938437	0.0091016	0.153374	0.264462	0.152395	GeneID:12323,Genbank:NM_001174053.1,MGI:MGI:88257	calcium/calmodulin-dependent protein kinase II, beta		GO:0005515,GO:0005516,GO:0005524,GO:0005737,GO:0005829,GO:0005856,GO:0019901,GO:0006468,GO:0030154,GO:0006816,GO:0030425,GO:0007399,GO:0032222,GO:0032430,GO:0035556,GO:0042802,GO:0061003,GO:0042803,GO:0090129,GO:0043005,GO:1903076,GO:0043204,GO:2001235,GO:0000082,GO:0000166,GO:0002030,GO:0004672,GO:0004674,GO:0004683,GO:0010976,GO:0014069,GO:0016020,GO:0016301,GO:0016310,GO:0016529,GO:0043274,GO:…	protein binding|calmodulin binding|ATP binding|cytoplasm|cytosol|cytoskeleton|protein kinase binding|protein phosphorylation|cell differentiation|calcium ion transport|dendrite|nervous system development|regulation of synaptic transmission, cholinergic|positive regulation of phospholipase A2 activity|intracellular signal transduction|identical protein binding|positive regulation of dendritic spin…	mmu04012,mmu04310,mmu04066,mmu04020,mmu04024,mmu04114,mmu04217,mmu04911,mmu04922,mmu04912,mmu04921,mmu04916,mmu04925,mmu04261,mmu04971,mmu04725,mmu04728,mmu04720,mmu04722,mmu04740,mmu04750,mmu04360,mmu04713,mmu05200,mmu05205,mmu05214,mmu05031,mmu04934,mmu05152	ErbB signaling pathway|Wnt signaling pathway|HIF-1 signaling pathway|Calcium signaling pathway|cAMP signaling pathway|Oocyte meiosis|Necroptosis|Insulin secretion|Glucagon signaling pathway|GnRH signaling pathway|Oxytocin signaling pathway|Melanogenesis|Aldosterone synthesis and secretion|Adrenergic signaling in cardiomyocytes|Gastric acid secretion|Cholinergic synapse|Dopaminergic synapse|Long-t…
Camk2d	0.287423	-1.79875	5.88e-23	Down	31.4768	29.7977	28.8197	9.86789	8.78698	8.82694	GeneID:108058,Genbank:XM_006500833.3,MGI:MGI:1341265	calcium/calmodulin-dependent protein kinase II, delta		GO:0004683,GO:0005515,GO:0005516,GO:0005524,GO:0010649,GO:0005634,GO:0010666,GO:0010880,GO:0005737,GO:0014704,GO:0014911,GO:0016020,GO:0016301,GO:0031594,GO:0016310,GO:0032469,GO:0016529,GO:0032991,GO:0016740,GO:0034704,GO:0035022,GO:0035556,GO:0000082,GO:0055119,GO:0042802,GO:0000166,GO:0042803,GO:0001666,GO:0060048,GO:0043005,GO:0002028,GO:0060341,GO:0003254,GO:0061049,GO:0004672,GO:0070374,GO:…	calmodulin-dependent protein kinase activity|protein binding|calmodulin binding|ATP binding|regulation of cell communication by electrical coupling|nucleus|positive regulation of cardiac muscle cell apoptotic process|regulation of release of sequestered calcium ion into cytosol by sarcoplasmic reticulum|cytoplasm|intercalated disc|positive regulation of smooth muscle cell migration|membrane|kinas…	mmu04012,mmu04310,mmu04066,mmu04020,mmu04024,mmu04114,mmu04217,mmu04911,mmu04922,mmu04912,mmu04921,mmu04916,mmu04925,mmu04261,mmu04971,mmu04725,mmu04728,mmu04720,mmu04722,mmu04740,mmu04750,mmu04360,mmu04713,mmu05200,mmu05205,mmu05214,mmu05031,mmu04934,mmu05152	ErbB signaling pathway|Wnt signaling pathway|HIF-1 signaling pathway|Calcium signaling pathway|cAMP signaling pathway|Oocyte meiosis|Necroptosis|Insulin secretion|Glucagon signaling pathway|GnRH signaling pathway|Oxytocin signaling pathway|Melanogenesis|Aldosterone synthesis and secretion|Adrenergic signaling in cardiomyocytes|Gastric acid secretion|Cholinergic synapse|Dopaminergic synapse|Long-t…
Camk4	0	#NAME?	3.42e-07	Down	0.0432314	0.0923501	0.0877361	0	0	0	GeneID:12326,Genbank:XM_006525544.3,MGI:MGI:88258	calcium/calmodulin-dependent protein kinase IV		GO:0046777,GO:0009931,GO:0005737,GO:0002376,GO:0046827,GO:0016301,GO:0006468,GO:0004672,GO:0016310,GO:0004674,GO:0016740,GO:0004683,GO:0005515,GO:0005516,GO:0018105,GO:0006913,GO:0005524,GO:0035556,GO:0006954,GO:0005634,GO:0043011,GO:0007165,GO:0000166,GO:0045893,GO:0007270,GO:0005654,GO:0001650,GO:0007616,GO:0002250	protein autophosphorylation|calcium-dependent protein serine/threonine kinase activity|cytoplasm|immune system process|positive regulation of protein export from nucleus|kinase activity|protein phosphorylation|protein kinase activity|phosphorylation|protein serine/threonine kinase activity|transferase activity|calmodulin-dependent protein kinase activity|protein binding|calmodulin binding|peptidy…	mmu04371,mmu04020,mmu04024,mmu04921,mmu04925,mmu04725,mmu04720,mmu04722,mmu04380,mmu04211,mmu05031,mmu05034	Apelin signaling pathway|Calcium signaling pathway|cAMP signaling pathway|Oxytocin signaling pathway|Aldosterone synthesis and secretion|Cholinergic synapse|Long-term potentiation|Neurotrophin signaling pathway|Osteoclast differentiation|Longevity regulating pathway - mammal|Amphetamine addiction|Alcoholism
Camkk1	21.5982	4.43284	7.29e-43	Up	0.216244	0.111562	0.145859	4.54656	3.85111	3.82994	GeneID:55984,Genbank:XM_006533761.3,MGI:MGI:1891766	calcium/calmodulin-dependent protein kinase kinase 1, alpha		GO:0018107,GO:0004683,GO:0032147,GO:0035556,GO:0005516,GO:0005524,GO:0005634,GO:0045860,GO:0005737,GO:0006468,GO:0016301,GO:0016310,GO:0000166,GO:0016740,GO:0004672,GO:0018105,GO:0004674	peptidyl-threonine phosphorylation|calmodulin-dependent protein kinase activity|activation of protein kinase activity|intracellular signal transduction|calmodulin binding|ATP binding|nucleus|positive regulation of protein kinase activity|cytoplasm|protein phosphorylation|kinase activity|phosphorylation|nucleotide binding|transferase activity|protein kinase activity|peptidyl-serine phosphorylation…	mmu05034	Alcoholism
Camkk2	2.2404	1.16375	0.00684198	Up	1.23564	0.82685	0.733967	1.26869	2.76815	2.62375	GeneID:207565,Genbank:XM_006530234.3,MGI:MGI:2444812	calcium/calmodulin-dependent protein kinase kinase 2, beta		GO:0046777,GO:0016301,GO:0004674,GO:0061762,GO:0016310,GO:0004683,GO:0016740,GO:0005509,GO:0005515,GO:0005516,GO:0018105,GO:0005524,GO:0018107,GO:0005622,GO:0032147,GO:0005634,GO:0035556,GO:0005737,GO:0000166,GO:0042995,GO:0005829,GO:0001934,GO:0045860,GO:0006468,GO:0004672	protein autophosphorylation|kinase activity|protein serine/threonine kinase activity|CAMKK-AMPK signaling cascade|phosphorylation|calmodulin-dependent protein kinase activity|transferase activity|calcium ion binding|protein binding|calmodulin binding|peptidyl-serine phosphorylation|ATP binding|peptidyl-threonine phosphorylation|intracellular|activation of protein kinase activity|nucleus|intracell…	mmu04152,mmu04140,mmu04920,mmu04921,mmu04211,mmu05034	AMPK signaling pathway|Autophagy - animal|Adipocytokine signaling pathway|Oxytocin signaling pathway|Longevity regulating pathway - mammal|Alcoholism
Cand2	7.32974	2.87376	3.28e-14	Up	0.20323	0.201059	0.134458	1.48001	1.43663	1.46421	GeneID:67088,Genbank:NM_025958.2,MGI:MGI:1914338	cullin-associated and neddylation-dissociated 2 (putative)		GO:0005634,GO:0010265,GO:0016567,GO:0017025,GO:0005515,GO:0005622	nucleus|SCF complex assembly|protein ubiquitination|TBP-class protein binding|protein binding|intracellular
Cant1	0.480377	-1.05776	6.7e-08	Down	10.8913	9.42567	9.9321	4.97448	5.42551	5.52547	GeneID:76025,Genbank:XM_006534409.1,MGI:MGI:1923275	calcium activated nucleotidase 1		GO:0045134,GO:0005783,GO:0046872,GO:0005789,GO:0005794,GO:0009191,GO:0016020,GO:0016021,GO:0016787,GO:0017110,GO:0030166,GO:0042803,GO:0004382,GO:0043262,GO:0005509	uridine-diphosphatase activity|endoplasmic reticulum|metal ion binding|endoplasmic reticulum membrane|Golgi apparatus|ribonucleoside diphosphate catabolic process|membrane|integral component of membrane|hydrolase activity|nucleoside-diphosphatase activity|proteoglycan biosynthetic process|protein homodimerization activity|guanosine-diphosphatase activity|adenosine-diphosphatase activity|calcium i…	mmu00230,mmu00240	Purine metabolism|Pyrimidine metabolism
Capg	0.485141	-1.04352	3.12e-09	Down	226.353	234.768	217.169	150.504	103.494	106.617	GeneID:12332,Genbank:XM_017321370.1,MGI:MGI:1098259	capping protein (actin filament), gelsolin-like		GO:0071346,GO:0005634,GO:0072686,GO:0005654,GO:0090543,GO:0005730,GO:0005737,GO:0005814,GO:0019904,GO:0030031,GO:0044877,GO:0045296,GO:0045335,GO:0051015,GO:0003779,GO:0051016,GO:0005576,GO:0051693,GO:0005615	cellular response to interferon-gamma|nucleus|mitotic spindle|nucleoplasm|Flemming body|nucleolus|cytoplasm|centriole|protein domain specific binding|cell projection assembly|protein-containing complex binding|cadherin binding|phagocytic vesicle|actin filament binding|actin binding|barbed-end actin filament capping|extracellular region|actin filament capping|extracellular space
Capn12	0	#NAME?	0.006518	Down	0.0332852	0.113689	0.0472065	0	0	0	GeneID:60594,Genbank:XM_006540253.3,MGI:MGI:1891369	calpain 12		GO:0005737,GO:0006508,GO:0008233,GO:0008234,GO:0016787,GO:0046872,GO:0004198,GO:0005509,GO:0005622	cytoplasm|proteolysis|peptidase activity|cysteine-type peptidase activity|hydrolase activity|metal ion binding|calcium-dependent cysteine-type endopeptidase activity|calcium ion binding|intracellular
Capn6	0.127625	-2.97001	0.0294813	Down	0.0987051	0.0844174	0.203127	0.0116966	0.0114643	0.0121764	GeneID:12338,Genbank:NM_007603.3,MGI:MGI:1100850	calpain 6		GO:0005622,GO:0005737,GO:0005829,GO:0005856,GO:0005874,GO:0005876,GO:0006508,GO:0008017,GO:0048471,GO:0051493,GO:0001578,GO:0004198,GO:0005515	intracellular|cytoplasm|cytosol|cytoskeleton|microtubule|spindle microtubule|proteolysis|microtubule binding|perinuclear region of cytoplasm|regulation of cytoskeleton organization|microtubule bundle formation|calcium-dependent cysteine-type endopeptidase activity|protein binding
Caprin2	0.121087	-3.04588	7.71e-15	Down	4.38472	6.67347	6.87095	0.549706	0.899085	0.76458	GeneID:232560,Genbank:XM_006507041.3,MGI:MGI:2448541	caprin family member 2		GO:0045944,GO:0005737,GO:0046872,GO:0005739,GO:0050775,GO:0005813,GO:0005829,GO:0005886,GO:0016020,GO:0017148,GO:0061003,GO:0030154,GO:0090263,GO:0030308,GO:0032092,GO:0033138,GO:0003723,GO:0040008,GO:0005102,GO:0043235,GO:0005634	positive regulation of transcription by RNA polymerase II|cytoplasm|metal ion binding|mitochondrion|positive regulation of dendrite morphogenesis|centrosome|cytosol|plasma membrane|membrane|negative regulation of translation|positive regulation of dendritic spine morphogenesis|cell differentiation|positive regulation of canonical Wnt signaling pathway|negative regulation of cell growth|positive r…
Car11	0.100441	-3.31559	0.000246917	Down	0.332988	0.654997	0.74114	0.0524461	0.0264171	0.0555334	GeneID:12348,Genbank:XM_006540588.2,MGI:MGI:1336193	carbonic anhydrase 11		GO:0016323,GO:0004089,GO:0005576,GO:0008150	basolateral plasma membrane|carbonate dehydratase activity|extracellular region|biological_process
Car12	0.281956	-1.82646	1.76e-07	Down	6.22135	4.00959	4.06641	0.932426	1.63976	1.75376	GeneID:76459,Genbank:XM_006511548.3,MGI:MGI:1923709	carbonic anhydrase 12		GO:0006885,GO:0008270,GO:0015670,GO:0016020,GO:0016021,GO:0016829,GO:0046872,GO:0055064,GO:0004089,GO:0005575,GO:0006730	regulation of pH|zinc ion binding|carbon dioxide transport|membrane|integral component of membrane|lyase activity|metal ion binding|chloride ion homeostasis|carbonate dehydratase activity|cellular_component|one-carbon metabolic process	mmu00910	Nitrogen metabolism
Car13	0.016465	-5.92446	4.13e-60	Down	44.7087	33.9129	31.9537	0.415562	0.63699	0.743898	GeneID:71934,Genbank:NM_024495.5,MGI:MGI:1931322	carbonic anhydrase 13		GO:0008270,GO:0016829,GO:0043209,GO:0043231,GO:0046872,GO:0004089,GO:0005829,GO:0006730	zinc ion binding|lyase activity|myelin sheath|intracellular membrane-bounded organelle|metal ion binding|carbonate dehydratase activity|cytosol|one-carbon metabolic process	mmu00910	Nitrogen metabolism
Car6	5.34907	2.41929	0.000480656	Up	0.1361	0.129484	0.146005	0.373826	1.15766	0.833447	GeneID:12353,Genbank:NM_009802.2,MGI:MGI:1333786	carbonic anhydrase 6		GO:0005576,GO:0005615,GO:0005737,GO:0005829,GO:0006730,GO:0008270,GO:0016829,GO:0046872,GO:0001580,GO:0003674,GO:0004089	extracellular region|extracellular space|cytoplasm|cytosol|one-carbon metabolic process|zinc ion binding|lyase activity|metal ion binding|detection of chemical stimulus involved in sensory perception of bitter taste|molecular_function|carbonate dehydratase activity	mmu00910	Nitrogen metabolism
Car8	0.0109563	-6.5121	2.91e-05	Down	0.266559	1.82418	1.73366	0.0253179	0.0241904	0	GeneID:12319,Genbank:NM_007592.3,MGI:MGI:88253	carbonic anhydrase 8		GO:0005737,GO:0006730,GO:0008270,GO:0046872,GO:0048015,GO:0004089,GO:0005515,GO:0005622	cytoplasm|one-carbon metabolic process|zinc ion binding|metal ion binding|phosphatidylinositol-mediated signaling|carbonate dehydratase activity|protein binding|intracellular	mmu00910	Nitrogen metabolism
Car9	0.208706	-2.26046	1.36e-05	Down	1.24471	1.0238	1.48352	0.252863	0.23157	0.400016	GeneID:230099,Genbank:NM_139305.2,MGI:MGI:2447188	carbonic anhydrase 9		GO:0006730,GO:0008270,GO:0016020,GO:0016021,GO:0016323,GO:0016829,GO:0042995,GO:0046872,GO:0046903,GO:0002009,GO:0004089,GO:0005886	one-carbon metabolic process|zinc ion binding|membrane|integral component of membrane|basolateral plasma membrane|lyase activity|cell projection|metal ion binding|secretion|morphogenesis of an epithelium|carbonate dehydratase activity|plasma membrane	mmu00910	Nitrogen metabolism
Card10	9.13647	3.19164	4.99e-06	Up	2.04491	3.39331	2.77092	36.2869	19.1932	19.5399	GeneID:105844,Genbank:XM_006520253.3,MGI:MGI:2146012	caspase recruitment domain family, member 10		GO:0042981,GO:0090051,GO:1900182,GO:0005515,GO:0007250	regulation of apoptotic process|negative regulation of cell migration involved in sprouting angiogenesis|positive regulation of protein localization to nucleus|protein binding|activation of NF-kappaB-inducing kinase activity	mmu04064	NF-kappa B signaling pathway
Card14	2.85491	1.51344	1.38e-06	Up	1.39814	0.956438	1.36273	5.11772	3.40632	3.4917	GeneID:170720,Genbank:XM_006532369.2,MGI:MGI:2386258	caspase recruitment domain family, member 14		GO:0033209,GO:0042981,GO:0043066,GO:0050700,GO:0051092,GO:0001934,GO:0005737,GO:0006915	tumor necrosis factor-mediated signaling pathway|regulation of apoptotic process|negative regulation of apoptotic process|CARD domain binding|positive regulation of NF-kappaB transcription factor activity|positive regulation of protein phosphorylation|cytoplasm|apoptotic process	mmu04064	NF-kappa B signaling pathway
Card6	0.147685	-2.7594	3.22e-14	Down	3.20696	2.31074	2.37404	0.91558	0.144778	0.190088	GeneID:239319,Genbank:XM_006519987.3,MGI:MGI:3032959	caspase recruitment domain family, member 6		GO:0003674,GO:0005737,GO:0043122	molecular_function|cytoplasm|regulation of I-kappaB kinase/NF-kappaB signaling	mmu04621	NOD-like receptor signaling pathway
Carns1	0.175624	-2.50944	2.99e-06	Down	0.708522	0.489895	0.483783	0.143825	0.113408	0.108179	GeneID:107239,Genbank:XM_017318041.1,MGI:MGI:2147595	carnosine synthase 1		GO:0016874,GO:0016887,GO:0035499,GO:0046872,GO:0047730,GO:0000166,GO:0005524,GO:0005575	ligase activity|ATPase activity|carnosine biosynthetic process|metal ion binding|carnosine synthase activity|nucleotide binding|ATP binding|cellular_component	mmu00330,mmu00340,mmu00410	Arginine and proline metabolism|Histidine metabolism|beta-Alanine metabolism
Casc4	3.77396	1.91608	5.17e-22	Up	3.41617	4.9827	4.31693	16.4567	18.6673	17.8078	GeneID:319996,Genbank:NM_001205369.1,MGI:MGI:2443129	cancer susceptibility candidate 4		GO:0016020,GO:0016021,GO:0003674,GO:0005794,GO:0008150	membrane|integral component of membrane|molecular_function|Golgi apparatus|biological_process
Casd1	0.328454	-1.60624	1.15e-10	Down	6.08384	4.86399	5.09698	2.63781	1.47372	1.55271	GeneID:213819,Genbank:XM_006505029.2,MGI:MGI:2384865	CAS1 domain containing 1		GO:0016020,GO:0016021,GO:0016740,GO:0016746,GO:0030173,GO:0047186,GO:0005515,GO:0005794,GO:0005975	membrane|integral component of membrane|transferase activity|transferase activity, transferring acyl groups|integral component of Golgi membrane|N-acetylneuraminate 7-O(or 9-O)-acetyltransferase activity|protein binding|Golgi apparatus|carbohydrate metabolic process
Casp1	0.0827731	-3.59469	6.79e-05	Down	0.458235	0.46631	0.932392	0.0240725	0.115742	0.0494647	GeneID:12362,Genbank:NM_009807.2,MGI:MGI:96544	caspase 1		GO:0005634,GO:0005737,GO:0006508,GO:0006915,GO:0032496,GO:0006919,GO:0007520,GO:0032611,GO:0007613,GO:0032991,GO:0033198,GO:0042493,GO:0042802,GO:0050727,GO:0042981,GO:0043005,GO:0051882,GO:0043065,GO:0060081,GO:0070269,GO:0071222,GO:0071310,GO:0001666,GO:0097194,GO:0071346,GO:0097199,GO:0072557,GO:0001774,GO:0097200,GO:0004175,GO:0004197,GO:0097300,GO:1901998,GO:1903265,GO:0005515,GO:0005576,GO:…	nucleus|cytoplasm|proteolysis|apoptotic process|response to lipopolysaccharide|activation of cysteine-type endopeptidase activity involved in apoptotic process|myoblast fusion|interleukin-1 beta production|memory|protein-containing complex|response to ATP|response to drug|identical protein binding|regulation of inflammatory response|regulation of apoptotic process|neuron projection|mitochondrial …	mmu04217,mmu04621,mmu04623,mmu04625,mmu05014,mmu05132,mmu05133,mmu05134,mmu05164	Necroptosis|NOD-like receptor signaling pathway|Cytosolic DNA-sensing pathway|C-type lectin receptor signaling pathway|Amyotrophic lateral sclerosis (ALS)|Salmonella infection|Pertussis|Legionellosis|Influenza A
Casp2	0.473583	-1.07831	2.76e-08	Down	22.7161	21.8041	22.2823	11.3153	11.3474	10.9364	GeneID:12366,Genbank:XM_006505453.2,MGI:MGI:97295	caspase 2		GO:0097192,GO:0035234,GO:0005737,GO:0042802,GO:0097194,GO:0042981,GO:0005739,GO:0097200,GO:0006508,GO:0006915,GO:0006977,GO:0043065,GO:0008233,GO:2001235,GO:0043066,GO:0008234,GO:0043525,GO:0016020,GO:0097153,GO:0016485,GO:0004197,GO:0016787,GO:0005515,GO:0097190,GO:0019904,GO:0005634	extrinsic apoptotic signaling pathway in absence of ligand|ectopic germ cell programmed cell death|cytoplasm|identical protein binding|execution phase of apoptosis|regulation of apoptotic process|mitochondrion|cysteine-type endopeptidase activity involved in execution phase of apoptosis|proteolysis|apoptotic process|DNA damage response, signal transduction by p53 class mediator resulting in cell …	mmu04210	Apoptosis
Casp3	0.412905	-1.27612	7.7e-13	Down	114.061	139.429	145.27	55.4068	61.4915	62.2984	GeneID:12367,Genbank:NM_001284409.1,MGI:MGI:107739	caspase 3		GO:0005634,GO:0005737,GO:0005829,GO:0006508,GO:0008234,GO:0006915,GO:0008627,GO:0009411,GO:0009611,GO:0009749,GO:0042542,GO:0010033,GO:0043029,GO:0016005,GO:0043065,GO:0016485,GO:0043066,GO:0043525,GO:0044877,GO:0001782,GO:0097153,GO:0045121,GO:0002020,GO:0045165,GO:0004190,GO:0097194,GO:0045736,GO:0004197,GO:0004861,GO:0097200,GO:0005123,GO:0005515,GO:0006974,GO:0007507,GO:0007605,GO:0007611,GO:…	nucleus|cytoplasm|cytosol|proteolysis|cysteine-type peptidase activity|apoptotic process|intrinsic apoptotic signaling pathway in response to osmotic stress|response to UV|response to wounding|response to glucose|response to hydrogen peroxide|response to organic substance|T cell homeostasis|phospholipase A2 activator activity|positive regulation of apoptotic process|protein processing|negative re…	mmu04010,mmu04668,mmu04210,mmu04215,mmu04115,mmu04650,mmu04657,mmu04726,mmu05200,mmu05206,mmu05205,mmu05203,mmu05210,mmu05222,mmu05010,mmu05012,mmu05014,mmu05016,mmu05416,mmu04932,mmu04933,mmu05133,mmu05134,mmu05152,mmu05161,mmu05168,mmu05167,mmu05165,mmu05146,mmu05145,mmu01524	MAPK signaling pathway|TNF signaling pathway|Apoptosis|Apoptosis - multiple species|p53 signaling pathway|Natural killer cell mediated cytotoxicity|IL-17 signaling pathway|Serotonergic synapse|Pathways in cancer|MicroRNAs in cancer|Proteoglycans in cancer|Viral carcinogenesis|Colorectal cancer|Small cell lung cancer|Alzheimer's disease|Parkinson's disease|Amyotrophic lateral sclerosis (ALS)|Hunti…
Casz1	29.1761	4.86672	2.74e-12	Up	0.010438	0.0102284	0.00498615	0.416632	0.28958	0.270682	GeneID:69743,Genbank:XM_006539158.1,MGI:MGI:1196251	castor zinc finger 1		GO:0060226,GO:0005654,GO:1902870,GO:0005829,GO:0006351,GO:0006355,GO:0007275,GO:0043231,GO:0045664,GO:0045665,GO:0045893,GO:0046872,GO:0060040,GO:0003676,GO:0060223,GO:0003677,GO:0005634	negative regulation of retinal cone cell fate commitment|nucleoplasm|negative regulation of amacrine cell differentiation|cytosol|transcription, DNA-templated|regulation of transcription, DNA-templated|multicellular organism development|intracellular membrane-bounded organelle|regulation of neuron differentiation|negative regulation of neuron differentiation|positive regulation of transcription, …
Cat	0.493178	-1.01982	3.2e-08	Down	49.4813	44.395	44.7956	28.2553	22.2662	23.3522	GeneID:12359,Genbank:NM_009804.2,MGI:MGI:88271	catalase		GO:0004601,GO:0005102,GO:0005615,GO:0005737,GO:0005739,GO:0005758,GO:0008203,GO:0005764,GO:0009060,GO:0005777,GO:0009650,GO:0014068,GO:0016209,GO:0016491,GO:0016684,GO:0046872,GO:0019899,GO:0050661,GO:0020027,GO:0051092,GO:0020037,GO:0051262,GO:0051289,GO:0051781,GO:0055114,GO:0000302,GO:0001657,GO:0001666,GO:0001822,GO:0004046,GO:0004096,GO:0005778,GO:0005783,GO:0005794,GO:0005829,GO:0005886,GO:…	peroxidase activity|signaling receptor binding|extracellular space|cytoplasm|mitochondrion|mitochondrial intermembrane space|cholesterol metabolic process|lysosome|aerobic respiration|peroxisome|UV protection|positive regulation of phosphatidylinositol 3-kinase signaling|antioxidant activity|oxidoreductase activity|oxidoreductase activity, acting on peroxide as acceptor|metal ion binding|enzyme b…	mmu00630,mmu00380,mmu04068,mmu04146,mmu04211,mmu04213,mmu05014	Glyoxylate and dicarboxylate metabolism|Tryptophan metabolism|FoxO signaling pathway|Peroxisome|Longevity regulating pathway - mammal|Longevity regulating pathway - multiple species|Amyotrophic lateral sclerosis (ALS)
Catsperd	0.383957	-1.38098	0.0131548	Down	0.440778	0.35434	0.475512	0.40169	0.0744406	0.0436221	GeneID:106757,Genbank:XM_006523433.2,MGI:MGI:2147030	catsper channel auxiliary subunit delta		GO:0007275,GO:0007283,GO:0016020,GO:0016021,GO:0030154,GO:0030317,GO:0031514,GO:0036128,GO:0042995,GO:0048240,GO:0097228,GO:0003674,GO:0005886,GO:0005929	multicellular organism development|spermatogenesis|membrane|integral component of membrane|cell differentiation|flagellated sperm motility|motile cilium|CatSper complex|cell projection|sperm capacitation|sperm principal piece|molecular_function|plasma membrane|cilium
Catsperg1	0.0518294	-4.27008	0.00797526	Down	0.0482224	0.020301	0.0145145	0.00487369	0.00491264	0	GeneID:320225,Genbank:XM_006540090.2,MGI:MGI:2443617	catsper channel auxiliary subunit gamma 1		GO:0016020,GO:0016021,GO:0036128,GO:0097228,GO:0003674,GO:0005575,GO:0008150	membrane|integral component of membrane|CatSper complex|sperm principal piece|molecular_function|cellular_component|biological_process
Cbfa2t3	4.99295	2.31989	0.0412164	Up	0.0248067	0.00491937	0.0094773	0.132326	0.0284481	0.0746193	GeneID:12398,Genbank:NM_009824.2,MGI:MGI:1338013	core-binding factor, runt domain, alpha subunit 2, translocated to, 3 (human)		GO:0032436,GO:0003700,GO:0045820,GO:0003714,GO:0045892,GO:0005515,GO:0005622,GO:0005634,GO:0005654,GO:0005794,GO:0006351,GO:0046872,GO:0006355,GO:1903715,GO:0008285,GO:0016020,GO:0000122,GO:0030154,GO:0001666,GO:0030851,GO:0003682	positive regulation of proteasomal ubiquitin-dependent protein catabolic process|DNA binding transcription factor activity|negative regulation of glycolytic process|transcription corepressor activity|negative regulation of transcription, DNA-templated|protein binding|intracellular|nucleus|nucleoplasm|Golgi apparatus|transcription, DNA-templated|metal ion binding|regulation of transcription, DNA-t…
Cblc	4.2514	2.08794	1.84e-12	Up	3.61449	3.10109	3.78236	20.1645	14.345	16.1088	GeneID:80794,Genbank:NM_001161844.1,MGI:MGI:1931457	Casitas B-lineage lymphoma c		GO:0046872,GO:0016567,GO:0004871,GO:0061630,GO:0016740,GO:0005154,GO:0017124,GO:0005509,GO:0005634,GO:0005886,GO:0006508,GO:0006511,GO:0007165,GO:0023051,GO:0007166,GO:0030971,GO:0007173,GO:0042059,GO:0007175,GO:0000151,GO:0043407,GO:0001784,GO:0045121,GO:0004842	metal ion binding|protein ubiquitination|signal transducer activity|ubiquitin protein ligase activity|transferase activity|epidermal growth factor receptor binding|SH3 domain binding|calcium ion binding|nucleus|plasma membrane|proteolysis|ubiquitin-dependent protein catabolic process|signal transduction|regulation of signaling|cell surface receptor signaling pathway|receptor tyrosine kinase bindi…	mmu04120,mmu04144	Ubiquitin mediated proteolysis|Endocytosis
Cbln3	0.123563	-3.01668	9.26e-07	Down	0.633182	0.361333	0.407445	0.0878545	0.0431961	0.0547758	GeneID:56410,Genbank:NM_019820.3,MGI:MGI:1889286	cerebellin 3 precursor protein		GO:0005615,GO:0005783,GO:0005794,GO:0008150,GO:0030054,GO:0045202,GO:0005515,GO:0005576	extracellular space|endoplasmic reticulum|Golgi apparatus|biological_process|cell junction|synapse|protein binding|extracellular region
Cbr1	0.450275	-1.15112	2.82e-07	Down	23.1318	28.3813	27.903	17.1929	10.5915	10.6551	GeneID:12408,Genbank:NM_007620.2,MGI:MGI:88284	carbonyl reductase 1		GO:0005634,GO:0005737,GO:0005886,GO:0005902,GO:0016491,GO:0016655,GO:0017144,GO:0042373,GO:0043231,GO:0047021,GO:0050221,GO:0004090,GO:0055114	nucleus|cytoplasm|plasma membrane|microvillus|oxidoreductase activity|oxidoreductase activity, acting on NAD(P)H, quinone or similar compound as acceptor|drug metabolic process|vitamin K metabolic process|intracellular membrane-bounded organelle|15-hydroxyprostaglandin dehydrogenase (NADP+) activity|prostaglandin-E2 9-reductase activity|carbonyl reductase (NADPH) activity|oxidation-reduction proc…	mmu00590,mmu00790,mmu00980,mmu05204	Arachidonic acid metabolism|Folate biosynthesis|Metabolism of xenobiotics by cytochrome P450|Chemical carcinogenesis
Cbr2	22.4836	4.4908	0.0443149	Up	0	0	0	0	0.596	0.513117	GeneID:12409,Genbank:XM_006532096.2,MGI:MGI:107200	carbonyl reductase 2		GO:0005515,GO:0005739,GO:0005997,GO:0006006,GO:0006116,GO:0016491,GO:0043621,GO:0050038,GO:0051262,GO:0055114,GO:0004090	protein binding|mitochondrion|xylulose metabolic process|glucose metabolic process|NADH oxidation|oxidoreductase activity|protein self-association|L-xylulose reductase (NADP+) activity|protein tetramerization|oxidation-reduction process|carbonyl reductase (NADPH) activity	mmu00590,mmu00980	Arachidonic acid metabolism|Metabolism of xenobiotics by cytochrome P450
Cbr3	0.334771	-1.57875	0.0418932	Down	0.411751	1.58268	1.17989	0.648147	0.154548	0.365025	GeneID:109857,Genbank:NM_173047.3,MGI:MGI:1309992	carbonyl reductase 3		GO:0005654,GO:0005737,GO:0005829,GO:0016491,GO:0042376,GO:0050890,GO:0055114,GO:0070402,GO:0000253,GO:0004090	nucleoplasm|cytoplasm|cytosol|oxidoreductase activity|phylloquinone catabolic process|cognition|oxidation-reduction process|NADPH binding|3-keto sterol reductase activity|carbonyl reductase (NADPH) activity	mmu00590,mmu00980	Arachidonic acid metabolism|Metabolism of xenobiotics by cytochrome P450
Cbs	21.0115	4.39311	1.64e-16	Up	1.02684	0.506922	0.624816	21.0723	13.313	14.1994	GeneID:12411,Genbank:NM_001271353.1,MGI:MGI:88285	cystathionine beta-synthase		GO:0008652,GO:0016829,GO:0019343,GO:0019344,GO:0019346,GO:0019825,GO:0019899,GO:0050667,GO:0020037,GO:0050880,GO:0021587,GO:0051593,GO:0060135,GO:0060351,GO:0070025,GO:0070026,GO:0070814,GO:0071456,GO:0001958,GO:0001974,GO:0004122,GO:0005634,GO:0005737,GO:0006535,GO:0006801,GO:0030170,GO:0030823,GO:0031625,GO:0042802,GO:0042803,GO:0043066,GO:0072341,GO:0043506,GO:1904047,GO:0046872,GO:0050421	cellular amino acid biosynthetic process|lyase activity|cysteine biosynthetic process via cystathionine|cysteine biosynthetic process|transsulfuration|oxygen binding|enzyme binding|homocysteine metabolic process|heme binding|regulation of blood vessel size|cerebellum morphogenesis|response to folic acid|maternal process involved in female pregnancy|cartilage development involved in endochondral b…	mmu00260,mmu00270	Glycine, serine and threonine metabolism|Cysteine and methionine metabolism
Cbx6	2.97121	1.57105	4.57e-17	Up	11.3375	13.059	12.3691	44.6796	37.2892	36.7554	GeneID:494448,Genbank:NM_028763.3,MGI:MGI:3512628	chromobox 6		GO:0005634,GO:0005694,GO:0006325,GO:0006351,GO:0006355,GO:0031519,GO:0000122,GO:0000792,GO:0003727	nucleus|chromosome|chromatin organization|transcription, DNA-templated|regulation of transcription, DNA-templated|PcG protein complex|negative regulation of transcription by RNA polymerase II|heterochromatin|single-stranded RNA binding
Ccbe1	527.565	9.04321	1.09e-186	Up	0.0145936	0.0143377	0.0804721	21.9584	20.8074	20.6672	GeneID:320924,Genbank:XM_006526021.3,MGI:MGI:2445053	collagen and calcium binding EGF domains 1		GO:0010954,GO:0001946,GO:0030324,GO:0002020,GO:0045766,GO:0003016,GO:0005509,GO:0005518,GO:0005576,GO:0005578,GO:1900748,GO:0005581,GO:1901492,GO:0005615,GO:0007275,GO:0007585,GO:0001525,GO:0010575,GO:0001945,GO:0010595	positive regulation of protein processing|lymphangiogenesis|lung development|protease binding|positive regulation of angiogenesis|respiratory system process|calcium ion binding|collagen binding|extracellular region|proteinaceous extracellular matrix|positive regulation of vascular endothelial growth factor signaling pathway|collagen trimer|positive regulation of lymphangiogenesis|extracellular sp…
Ccdc109b	0.475654	-1.07202	0.00024801	Down	5.88055	5.82893	7.45988	1.68605	4.46489	3.43027	GeneID:66815,Genbank:XM_006501901.3,MGI:MGI:1914065	coiled-coil domain containing 109B		GO:0034704,GO:0005739,GO:0036444,GO:0005743,GO:0051560,GO:0006811,GO:0006816,GO:0006851,GO:0015292,GO:0016020,GO:0016021,GO:1990246,GO:0019855,GO:0031224,GO:0005216,GO:0031305,GO:0005262,GO:0005515	calcium channel complex|mitochondrion|calcium import into the mitochondrion|mitochondrial inner membrane|mitochondrial calcium ion homeostasis|ion transport|calcium ion transport|mitochondrial calcium ion transmembrane transport|uniporter activity|membrane|integral component of membrane|uniplex complex|calcium channel inhibitor activity|intrinsic component of membrane|ion channel activity|integra…
Ccdc112	3.9485	1.9813	2.59e-11	Up	0.494067	0.671291	0.757087	2.61917	3.15947	2.70034	GeneID:240261,Genbank:NM_001160399.1,MGI:MGI:1918800	coiled-coil domain containing 112		GO:0003674,GO:0005575,GO:0008150	molecular_function|cellular_component|biological_process
Ccdc114	0.339356	-1.55913	0.00149335	Down	0.638606	0.347727	0.612551	0.247958	0.126081	0.158151	GeneID:211535,Genbank:XM_006540765.3,MGI:MGI:2446120	coiled-coil domain containing 114		GO:0005929,GO:0005930,GO:0036157,GO:0036158,GO:0042995,GO:0003341,GO:0003674	cilium|axoneme|outer dynein arm|outer dynein arm assembly|cell projection|cilium movement|molecular_function
Ccdc120	2.80664	1.48885	0.000472347	Up	3.16491	2.02866	2.31869	10.227	5.86069	6.05936	GeneID:54648,Genbank:NM_207202.2,MGI:MGI:1859619	coiled-coil domain containing 120		GO:0005814,GO:0005856,GO:0007275,GO:0008104,GO:0034454,GO:0042995,GO:0120103,GO:0003674,GO:0005737,GO:0005768	centriole|cytoskeleton|multicellular organism development|protein localization|microtubule anchoring at centrosome|cell projection|centriolar subdistal appendage|molecular_function|cytoplasm|endosome
Ccdc129	0	#NAME?	0.000567832	Down	0.0338211	0.0551159	0.0768877	0	0	0	GeneID:232016,Genbank:XM_006505949.3,MGI:MGI:2685304	coiled-coil domain containing 129		GO:0008150,GO:0003674,GO:0005102,GO:0005575	biological_process|molecular_function|signaling receptor binding|cellular_component
Ccdc136	6.71685	2.74778	5.68e-30	Up	0.229857	0.421589	0.456442	3.12546	2.85163	2.61261	GeneID:232664,Genbank:XM_006505047.3,MGI:MGI:1918128	coiled-coil domain containing 136		GO:0005739,GO:0007283,GO:0007338,GO:0016020,GO:0016021,GO:0030154,GO:0031410,GO:0001675,GO:0002080,GO:0003674	mitochondrion|spermatogenesis|single fertilization|membrane|integral component of membrane|cell differentiation|cytoplasmic vesicle|acrosome assembly|acrosomal membrane|molecular_function
Ccdc141	3.55176	1.82853	1.49e-05	Up	0.228781	0.0668974	0.0672137	0.521998	0.451539	0.428843	GeneID:545428,Genbank:NM_001025576.3,MGI:MGI:1919735	coiled-coil domain containing 141		GO:0021799,GO:0051642,GO:0005515,GO:0005737,GO:0005813	cerebral cortex radially oriented cell migration|centrosome localization|protein binding|cytoplasm|centrosome
Ccdc142	0.461848	-1.11451	0.0016414	Down	2.19604	2.02621	1.82549	1.16038	0.814115	0.834836	GeneID:243510,Genbank:NM_001081266.1,MGI:MGI:3045292	coiled-coil domain containing 142		GO:0003674,GO:0005575,GO:0008150	molecular_function|cellular_component|biological_process
Ccdc149	8.02286	3.00412	1.27e-06	Up	0.490307	0.300754	0.153957	3.66734	2.08185	2.03974	GeneID:100503884,Genbank:XM_006503619.3,MGI:MGI:2685293	coiled-coil domain containing 149		GO:0003674,GO:0005575,GO:0008150	molecular_function|cellular_component|biological_process
Ccdc162	4.91259	2.29648	0.0217429	Up	0.0336111	0	0.0133005	0.100258	0.022594	0.0382235	GeneID:75973,Genbank:XM_011243230.2,MGI:MGI:1923223	coiled-coil domain containing 162		GO:0003674,GO:0005575,GO:0008150	molecular_function|cellular_component|biological_process
Ccdc184	Inf	Inf	3.48e-08	Up	0	0	0	1.01389	0.569616	0.461614	GeneID:239650,Genbank:NM_177716.3,MGI:MGI:2146066	coiled-coil domain containing 184		GO:0008150,GO:0003674,GO:0005737	biological_process|molecular_function|cytoplasm
Ccdc28a	0.378512	-1.40159	0.000218291	Down	4.14793	4.06409	3.87394	2.49985	0.922096	1.70883	GeneID:215814,Genbank:NM_144820.3,MGI:MGI:2443508	coiled-coil domain containing 28A		GO:0003674,GO:0005575,GO:0008150	molecular_function|cellular_component|biological_process
Ccdc3	7.75662	2.95543	2.31e-08	Up	0.0857283	0.295386	0.282069	1.27331	1.80883	2.2445	GeneID:74186,Genbank:NM_028804.1,MGI:MGI:1921436	coiled-coil domain containing 3		GO:0010804,GO:0045600,GO:0046889,GO:0003674,GO:0005576,GO:0005783	negative regulation of tumor necrosis factor-mediated signaling pathway|positive regulation of fat cell differentiation|positive regulation of lipid biosynthetic process|molecular_function|extracellular region|endoplasmic reticulum
Ccdc30	0.0285564	-5.13004	5.15e-05	Down	0.0905287	0.135563	0.0635271	0.0131693	0	0	GeneID:73332,Genbank:NM_001270435.1,MGI:MGI:1920582	coiled-coil domain containing 30		GO:0003674,GO:0005575,GO:0008150	molecular_function|cellular_component|biological_process
Ccdc40	0.26016	-1.94253	0.0159217	Down	0.351262	0.111742	0.171624	0.0595252	0.0724433	0.0252956	GeneID:207607,Genbank:NM_175430.4,MGI:MGI:2443893	coiled-coil domain containing 40		GO:0070286,GO:0035082,GO:0003341,GO:0071907,GO:0035469,GO:0003351,GO:0071910,GO:0036159,GO:0003356,GO:0003674,GO:0005737,GO:0005929,GO:0005930,GO:0042995,GO:0044458,GO:0030317,GO:0060287,GO:0030324,GO:0001947,GO:0031514,GO:0061512	axonemal dynein complex assembly|axoneme assembly|cilium movement|determination of digestive tract left/right asymmetry|determination of pancreatic left/right asymmetry|epithelial cilium movement|determination of liver left/right asymmetry|inner dynein arm assembly|regulation of cilium beat frequency|molecular_function|cytoplasm|cilium|axoneme|cell projection|motile cilium assembly|flagellated sp…
Ccdc62	0.38951	-1.36027	0.0159137	Down	0.285961	0.261422	0.225033	0.0948042	0.0925396	0.108092	GeneID:208908,Genbank:XM_006530269.2,MGI:MGI:2684996	coiled-coil domain containing 62		GO:0005886,GO:0030331,GO:0030374,GO:0045944,GO:0071392,GO:0005634,GO:0005654,GO:0005737	plasma membrane|estrogen receptor binding|ligand-dependent nuclear receptor transcription coactivator activity|positive regulation of transcription by RNA polymerase II|cellular response to estradiol stimulus|nucleus|nucleoplasm|cytoplasm
Ccdc64	0.321164	-1.63862	0.00016813	Down	9.25124	6.20424	5.89856	4.16054	1.59773	1.37089	GeneID:75665,Genbank:XM_006530489.2,MGI:MGI:1922915	coiled-coil domain containing 64		GO:0005737,GO:0005813,GO:0005856,GO:0007399,GO:0017137,GO:0031175,GO:0034452,GO:0047496,GO:0055107,GO:0005515,GO:0005622,GO:0005623	cytoplasm|centrosome|cytoskeleton|nervous system development|Rab GTPase binding|neuron projection development|dynactin binding|vesicle transport along microtubule|Golgi to secretory granule transport|protein binding|intracellular|cell
Ccdc64b	250.627	7.9694	8.24e-07	Up	0	0	0	1.67411	0.627771	0.706436	GeneID:212733,Genbank:NM_153784.2,MGI:MGI:2388267	coiled-coil domain containing 64B		GO:0017137,GO:0047496,GO:0055107,GO:0005575,GO:0005737,GO:0008150	Rab GTPase binding|vesicle transport along microtubule|Golgi to secretory granule transport|cellular_component|cytoplasm|biological_process
Ccdc68	0.453648	-1.14035	0.00553525	Down	12.8462	6.93963	7.10686	4.77811	4.30849	4.16656	GeneID:381175,Genbank:XM_006526070.3,MGI:MGI:3612676	coiled-coil domain containing 68		GO:0005814,GO:0005856,GO:0008104,GO:0034454,GO:0035556,GO:0120103,GO:0003674,GO:0005622,GO:0005737	centriole|cytoskeleton|protein localization|microtubule anchoring at centrosome|intracellular signal transduction|centriolar subdistal appendage|molecular_function|intracellular|cytoplasm
Ccdc69	28.897	4.85285	0.011843	Up	0.0244931	0	0	0.252337	0.206592	0.217453	GeneID:52570,Genbank:XM_011249125.1,MGI:MGI:1196234	coiled-coil domain containing 69		GO:0005737,GO:0005856,GO:0008017,GO:0008150,GO:0015630,GO:0003674,GO:0005575,GO:0005634	cytoplasm|cytoskeleton|microtubule binding|biological_process|microtubule cytoskeleton|molecular_function|cellular_component|nucleus
Ccdc73	512.599	9.00169	6.18e-19	Up	0	0.00849015	0	1.68498	0.830486	1.07801	GeneID:211936,Genbank:NM_177600.4,MGI:MGI:3606488	coiled-coil domain containing 73		GO:0003674,GO:0005575,GO:0008150	molecular_function|cellular_component|biological_process
Ccdc74a	0.371805	-1.42738	0.0218449	Down	0.620898	1.06504	0.656572	0.217517	0.316167	0.461806	GeneID:72315,Genbank:XM_006522601.3,MGI:MGI:1919565	coiled-coil domain containing 74A		GO:0003674,GO:0005575,GO:0008150	molecular_function|cellular_component|biological_process
Ccdc77	0.359592	-1.47557	8.29e-13	Down	9.46543	7.97439	8.417	2.52987	4.03094	3.67761	GeneID:67200,Genbank:XM_006506496.1,MGI:MGI:1914450	coiled-coil domain containing 77		GO:0008150,GO:0003674,GO:0005813	biological_process|molecular_function|centrosome
Ccdc80	0.090584	-3.4646	0.00149244	Down	0.244503	0.124908	0.0945038	0.0320725	0.00802026	0	GeneID:67896,Genbank:XM_006522500.2,MGI:MGI:1915146	coiled-coil domain containing 80		GO:0005578,GO:0005604,GO:0005614,GO:0005615,GO:0008201,GO:0010811,GO:0030198,GO:0001968,GO:0005539,GO:0005576	proteinaceous extracellular matrix|basement membrane|interstitial matrix|extracellular space|heparin binding|positive regulation of cell-substrate adhesion|extracellular matrix organization|fibronectin binding|glycosaminoglycan binding|extracellular region
Ccdc82	0.343309	-1.54242	6.57e-11	Down	4.63431	6.1302	6.10785	1.74309	2.22341	2.2814	GeneID:66396,Genbank:XM_017313513.1,MGI:MGI:1913646	coiled-coil domain containing 82		GO:0003674,GO:0005575,GO:0008150	molecular_function|cellular_component|biological_process
Ccdc85a	Inf	Inf	0.000920011	Up	0	0	0	0	0.195714	0.256795	GeneID:216613,Genbank:NM_001166661.2,MGI:MGI:2445069	coiled-coil domain containing 85A		GO:0003674,GO:0005575,GO:0008150	molecular_function|cellular_component|biological_process
Ccdc86	2.84221	1.50701	1.15e-08	Up	4.10018	2.79974	2.83409	11.8209	9.03549	8.65375	GeneID:108673,Genbank:NM_023731.3,MGI:MGI:1277220	coiled-coil domain containing 86		GO:0005634,GO:0005730	nucleus|nucleolus
Ccdc92	9.96431	3.31677	1.48e-21	Up	0.639108	0.378717	0.308933	5.03888	4.94301	3.84621	GeneID:215707,Genbank:NM_144819.2,MGI:MGI:106485	coiled-coil domain containing 92		GO:0005813,GO:0005814,GO:0005856,GO:0008150,GO:0043231,GO:0003674,GO:0005654,GO:0005737	centrosome|centriole|cytoskeleton|biological_process|intracellular membrane-bounded organelle|molecular_function|nucleoplasm|cytoplasm
Ccl2	0.174015	-2.52271	0.00169911	Down	1.84267	1.83164	1.90736	0	0.78339	0.285293	GeneID:20296,Genbank:NM_011333.3,MGI:MGI:98259	chemokine (C-C motif) ligand 2		GO:0005515,GO:0005576,GO:0005615,GO:0005737,GO:0005791,GO:0009611,GO:0006874,GO:0010574,GO:0006935,GO:0010759,GO:0006954,GO:0016525,GO:0019221,GO:0022409,GO:0043547,GO:0030139,GO:0043679,GO:0030425,GO:0044299,GO:0030593,GO:0045202,GO:0045785,GO:0048010,GO:0048020,GO:0001525,GO:0071222,GO:0048245,GO:0001664,GO:0071346,GO:0001912,GO:0048246,GO:0001938,GO:0071347,GO:0002523,GO:0002548,GO:0071356,GO:…	protein binding|extracellular region|extracellular space|cytoplasm|rough endoplasmic reticulum|response to wounding|cellular calcium ion homeostasis|regulation of vascular endothelial growth factor production|chemotaxis|positive regulation of macrophage chemotaxis|inflammatory response|negative regulation of angiogenesis|cytokine-mediated signaling pathway|positive regulation of cell-cell adhesio…	mmu04668,mmu04060,mmu04621,mmu04657,mmu04062,mmu05323,mmu05418,mmu04933,mmu05164,mmu05168,mmu05144,mmu05142	TNF signaling pathway|Cytokine-cytokine receptor interaction|NOD-like receptor signaling pathway|IL-17 signaling pathway|Chemokine signaling pathway|Rheumatoid arthritis|Fluid shear stress and atherosclerosis|AGE-RAGE signaling pathway in diabetic complications|Influenza A|Herpes simplex infection|Malaria|Chagas disease (American trypanosomiasis)
Ccl25	3.72273	1.89636	2.48e-07	Up	1.13599	0.543597	0.651619	2.85278	3.79076	3.80713	GeneID:20300,Genbank:XM_006508739.3,MGI:MGI:1099448	chemokine (C-C motif) ligand 25		GO:0071347,GO:0042379,GO:0005515,GO:0071356,GO:0043547,GO:0005576,GO:1903237,GO:0048020,GO:0005615,GO:0006935,GO:0006954,GO:0006955,GO:0007186,GO:0048247,GO:0050900,GO:0008009,GO:0060326,GO:0070098,GO:0001954,GO:0070374,GO:0030593,GO:0002548,GO:0071346,GO:0031735,GO:0005125	cellular response to interleukin-1|chemokine receptor binding|protein binding|cellular response to tumor necrosis factor|positive regulation of GTPase activity|extracellular region|negative regulation of leukocyte tethering or rolling|CCR chemokine receptor binding|extracellular space|chemotaxis|inflammatory response|immune response|G-protein coupled receptor signaling pathway|lymphocyte chemotax…	mmu04060,mmu04672,mmu04062	Cytokine-cytokine receptor interaction|Intestinal immune network for IgA production|Chemokine signaling pathway
Ccl28	0.268721	-1.89582	0.00425166	Down	0	0.0683109	0.0793369	0.0332257	0.137177	0.0859136	GeneID:56838,Genbank:XM_011244683.2,MGI:MGI:1861731	chemokine (C-C motif) ligand 28		GO:0005615,GO:0006935,GO:0006955,GO:0007204,GO:0008009,GO:0060326,GO:1903237,GO:0001954,GO:0005125,GO:0005576	extracellular space|chemotaxis|immune response|positive regulation of cytosolic calcium ion concentration|chemokine activity|cell chemotaxis|negative regulation of leukocyte tethering or rolling|positive regulation of cell-matrix adhesion|cytokine activity|extracellular region	mmu04060,mmu04672,mmu04062	Cytokine-cytokine receptor interaction|Intestinal immune network for IgA production|Chemokine signaling pathway
Ccnd2	0.0036103	-8.11366	5.3e-34	Down	199.388	120.193	122.064	0.320595	0.679622	0.712528	GeneID:12444,Genbank:XM_006505460.1,MGI:MGI:88314	cyclin D2		GO:1900087,GO:0019901,GO:0001934,GO:0031965,GO:0005515,GO:0043066,GO:0005634,GO:0005654,GO:0005730,GO:0005737,GO:0045737,GO:0005829,GO:0050679,GO:0007049,GO:0051301,GO:0007616,GO:0051726,GO:0008284,GO:0000082,GO:0071481,GO:0008344,GO:0000307,GO:0097129,GO:0016020,GO:0000785	positive regulation of G1/S transition of mitotic cell cycle|protein kinase binding|positive regulation of protein phosphorylation|nuclear membrane|protein binding|negative regulation of apoptotic process|nucleus|nucleoplasm|nucleolus|cytoplasm|positive regulation of cyclin-dependent protein serine/threonine kinase activity|cytosol|positive regulation of epithelial cell proliferation|cell cycle|c…	mmu04310,mmu04340,mmu04390,mmu04630,mmu04068,mmu04151,mmu04110,mmu04115,mmu04218,mmu04510,mmu04917,mmu05200,mmu05202,mmu05206,mmu05203,mmu05166,mmu05162,mmu05165	Wnt signaling pathway|Hedgehog signaling pathway|Hippo signaling pathway|Jak-STAT signaling pathway|FoxO signaling pathway|PI3K-Akt signaling pathway|Cell cycle|p53 signaling pathway|Cellular senescence|Focal adhesion|Prolactin signaling pathway|Pathways in cancer|Transcriptional misregulation in cancers|MicroRNAs in cancer|Viral carcinogenesis|HTLV-I infection|Measles|Human papillomavirus infect…
Ccng2	0.462453	-1.11262	4.91e-06	Down	74.513	91.4426	93.4786	60.3024	33.0237	37.1067	GeneID:12452,Genbank:NM_007635.4,MGI:MGI:1095734	cyclin G2		GO:0051301,GO:0051726,GO:0005634,GO:0005737,GO:0007049	cell division|regulation of cell cycle|nucleus|cytoplasm|cell cycle	mmu04068,mmu04115	FoxO signaling pathway|p53 signaling pathway
Ccnj	3.07831	1.62214	8.57e-07	Up	0.744938	0.750508	0.840153	2.89749	2.72265	2.24853	GeneID:240665,Genbank:NM_172839.4,MGI:MGI:2443297	cyclin J		GO:0008150,GO:0003674,GO:0005575,GO:0005634	biological_process|molecular_function|cellular_component|nucleus
Ccr1	0.0160801	-5.95858	0.0008384	Down	2.82288	0.748336	0.757776	0.0767024	0	0	GeneID:12768,Genbank:NM_009912.4,MGI:MGI:104618	chemokine (C-C motif) receptor 1		GO:0070374,GO:0030502,GO:0009897,GO:0004950,GO:0071791,GO:0030595,GO:0010629,GO:0005515,GO:0090026,GO:0016020,GO:0005886,GO:0035717,GO:0006816,GO:0006874,GO:0006887,GO:0006935,GO:0016021,GO:0006954,GO:0043025,GO:0016493,GO:0006955,GO:0045672,GO:0007165,GO:0045824,GO:0019957,GO:0007186,GO:0004435,GO:0051928,GO:0030099,GO:0007204,GO:0004871,GO:0070098,GO:0030335,GO:0007267,GO:0004930	positive regulation of ERK1 and ERK2 cascade|negative regulation of bone mineralization|external side of plasma membrane|chemokine receptor activity|chemokine (C-C motif) ligand 5 binding|leukocyte chemotaxis|negative regulation of gene expression|protein binding|positive regulation of monocyte chemotaxis|membrane|plasma membrane|chemokine (C-C motif) ligand 7 binding|calcium ion transport|cellul…	mmu04060,mmu04062,mmu05167	Cytokine-cytokine receptor interaction|Chemokine signaling pathway|Kaposi's sarcoma-associated herpesvirus infection
Ccser1	75.0826	6.23041	1.06e-37	Up	0.0718732	0	0.0100967	2.58844	2.13307	1.67469	GeneID:232035,Genbank:NM_183310.2,MGI:MGI:3045354	coiled-coil serine rich 1		GO:0003674,GO:0005575,GO:0008150	molecular_function|cellular_component|biological_process
Cd109	0.247009	-2.01737	3.23e-06	Down	0.925958	0.98419	1.27154	0.0220599	0.401082	0.441269	GeneID:235505,Genbank:NM_153098.3,MGI:MGI:2445221	CD109 antigen		GO:0072675,GO:0004867,GO:0005576,GO:0005615,GO:0005886,GO:0010466,GO:0010839,GO:0016020,GO:0030414,GO:0030512,GO:0031225,GO:0045616,GO:0001933,GO:0050431,GO:0001942,GO:0061045,GO:0004866	osteoclast fusion|serine-type endopeptidase inhibitor activity|extracellular region|extracellular space|plasma membrane|negative regulation of peptidase activity|negative regulation of keratinocyte proliferation|membrane|peptidase inhibitor activity|negative regulation of transforming growth factor beta receptor signaling pathway|anchored component of membrane|regulation of keratinocyte different…
Cd14	0.038714	-4.691	7.27e-07	Down	39.3876	118.983	113.199	3.76204	3.96691	3.46985	GeneID:12475,Genbank:NM_009841.4,MGI:MGI:88318	CD14 antigen		GO:0071726,GO:0045807,GO:0032481,GO:0005576,GO:0071727,GO:0046696,GO:0032729,GO:0005615,GO:1901224,GO:0050715,GO:0032760,GO:0005794,GO:2000484,GO:0070891,GO:0005886,GO:0006898,GO:0006954,GO:0009617,GO:0009897,GO:0071219,GO:0034142,GO:0009986,GO:0071222,GO:0034612,GO:0016020,GO:0045087,GO:0031225,GO:0001530,GO:0071223,GO:0045121,GO:0031362,GO:0002237,GO:0071723,GO:0031663,GO:0002376	cellular response to diacyl bacterial lipopeptide|positive regulation of endocytosis|positive regulation of type I interferon production|extracellular region|cellular response to triacyl bacterial lipopeptide|lipopolysaccharide receptor complex|positive regulation of interferon-gamma production|extracellular space|positive regulation of NIK/NF-kappaB signaling|positive regulation of cytokine secr…	mmu04010,mmu04064,mmu04145,mmu04810,mmu04640,mmu04620,mmu05202,mmu05221,mmu05132,mmu05133,mmu05134,mmu05152,mmu05146	MAPK signaling pathway|NF-kappa B signaling pathway|Phagosome|Regulation of actin cytoskeleton|Hematopoietic cell lineage|Toll-like receptor signaling pathway|Transcriptional misregulation in cancers|Acute myeloid leukemia|Salmonella infection|Pertussis|Legionellosis|Tuberculosis|Amoebiasis
Cd177	66.3715	6.05249	2.23e-14	Up	0.0350338	0.0172853	0	0.985099	1.1056	0.949229	GeneID:68891,Genbank:XM_011250689.1,MGI:MGI:1916141	CD177 antigen		GO:0048306,GO:0005886,GO:0070821,GO:0007155,GO:0072672,GO:0007159,GO:0016020,GO:0016021,GO:0030100,GO:0030667,GO:0098742,GO:0032930,GO:2001044,GO:0034394,GO:0043315,GO:0044853,GO:0002020,GO:0045087,GO:0002376,GO:0045217,GO:0005178	calcium-dependent protein binding|plasma membrane|tertiary granule membrane|cell adhesion|neutrophil extravasation|leukocyte cell-cell adhesion|membrane|integral component of membrane|regulation of endocytosis|secretory granule membrane|cell-cell adhesion via plasma-membrane adhesion molecules|positive regulation of superoxide anion generation|regulation of integrin-mediated signaling pathway|pro…
Cd24a	3.40781	1.76885	2.24e-17	Up	17.1736	53.8746	53.0939	162.71	151.232	148.684	GeneID:12484,Genbank:NM_009846.2,MGI:MGI:88323	CD24a antigen		GO:0002904,GO:0005515,GO:0005886,GO:0007155,GO:0007157,GO:0007159,GO:0007166,GO:0019901,GO:0007204,GO:0022407,GO:0007274,GO:0022409,GO:0030246,GO:0030262,GO:0030296,GO:0030544,GO:0033625,GO:0030889,GO:0031175,GO:0033630,GO:0033632,GO:0033634,GO:0034107,GO:0001666,GO:0045665,GO:0034109,GO:0001775,GO:0045730,GO:0034119,GO:0001959,GO:0046014,GO:0042103,GO:0002237,GO:0046641,GO:0002329,GO:0002376,GO:…	positive regulation of B cell apoptotic process|protein binding|plasma membrane|cell adhesion|heterophilic cell-cell adhesion via plasma membrane cell adhesion molecules|leukocyte cell-cell adhesion|cell surface receptor signaling pathway|protein kinase binding|positive regulation of cytosolic calcium ion concentration|regulation of cell-cell adhesion|neuromuscular synaptic transmission|positive …	mmu04640	Hematopoietic cell lineage
Cd274	0.139459	-2.84208	3.63e-19	Down	3.26427	3.56282	2.86826	0.353796	0.546559	0.581642	GeneID:60533,Genbank:NM_021893.3,MGI:MGI:1926446	CD274 antigen		GO:0070062,GO:0031295,GO:0006955,GO:0071222,GO:0032689,GO:0007165,GO:1901998,GO:0032693,GO:1903556,GO:0007166,GO:0009897,GO:0034097,GO:0009986,GO:1905404,GO:0042102,GO:2001181,GO:0016020,GO:0042130,GO:0016021,GO:0005515,GO:0030335,GO:0005886,GO:0046007	extracellular exosome|T cell costimulation|immune response|cellular response to lipopolysaccharide|negative regulation of interferon-gamma production|signal transduction|toxin transport|negative regulation of interleukin-10 production|negative regulation of tumor necrosis factor superfamily cytokine production|cell surface receptor signaling pathway|external side of plasma membrane|response to cy…	mmu04514	Cell adhesion molecules (CAMs)
Cd276	8.51137	3.08939	1.11e-48	Up	3.03549	3.36309	3.54149	31.0013	28.6026	29.8266	GeneID:102657,Genbank:NM_133983.4,MGI:MGI:2183926	CD276 antigen		GO:0045077,GO:0005102,GO:0045078,GO:0009897,GO:0045085,GO:0016020,GO:0016021,GO:0030501,GO:0042102,GO:0045669,GO:0050728,GO:0042110,GO:0050776,GO:0042130,GO:0001817,GO:0050852,GO:0042802,GO:1900042	negative regulation of interferon-gamma biosynthetic process|signaling receptor binding|positive regulation of interferon-gamma biosynthetic process|external side of plasma membrane|negative regulation of interleukin-2 biosynthetic process|membrane|integral component of membrane|positive regulation of bone mineralization|positive regulation of T cell proliferation|positive regulation of osteoblas…	mmu04514	Cell adhesion molecules (CAMs)
Cd300lb	0.0633873	-3.97966	4.17e-15	Down	1.31832	2.18885	2.33076	0.0280582	0.137975	0.263077	GeneID:217304,Genbank:XM_006533072.1,MGI:MGI:2685099	CD300 molecule like family member B		GO:0005886,GO:0016020,GO:0016021,GO:0033005,GO:0071222,GO:0002376,GO:0002446,GO:0005515	plasma membrane|membrane|integral component of membrane|positive regulation of mast cell activation|cellular response to lipopolysaccharide|immune system process|neutrophil mediated immunity|protein binding
Cd302	0.00370854	-8.07493	8.29e-12	Down	1.57719	3.22696	3.75199	0.0399134	0	0	GeneID:66205,Genbank:NM_025422.4,MGI:MGI:1913455	CD302 antigen		GO:0005938,GO:0006909,GO:0016020,GO:0016021,GO:0030175,GO:0030246,GO:0042995,GO:0004888,GO:0005737,GO:0005887	cell cortex|phagocytosis|membrane|integral component of membrane|filopodium|carbohydrate binding|cell projection|transmembrane signaling receptor activity|cytoplasm|integral component of plasma membrane
Cd34	0.126861	-2.97868	0.0138959	Down	0.0907573	1.04674	1.03356	0.070212	0.154612	0.12766	GeneID:12490,Genbank:NM_001111059.1,MGI:MGI:88329	CD34 antigen		GO:0007160,GO:0008134,GO:0008217,GO:0009897,GO:0009925,GO:0009986,GO:0045019,GO:0010629,GO:0045171,GO:0016020,GO:0045766,GO:0016021,GO:0048471,GO:0050900,GO:0071425,GO:0071636,GO:0071657,GO:0071944,GO:0071971,GO:0001894,GO:0001935,GO:0005576,GO:0005737,GO:0005764,GO:0005886,GO:0005887,GO:0007155,GO:0016324,GO:0030097,GO:0030195,GO:0030246,GO:0032720,GO:0032733,GO:0036053,GO:0098609,GO:0038001,GO:…	cell-matrix adhesion|transcription factor binding|regulation of blood pressure|external side of plasma membrane|basal plasma membrane|cell surface|negative regulation of nitric oxide biosynthetic process|negative regulation of gene expression|intercellular bridge|membrane|positive regulation of angiogenesis|integral component of membrane|perinuclear region of cytoplasm|leukocyte migration|hematop…	mmu04514,mmu04640	Cell adhesion molecules (CAMs)|Hematopoietic cell lineage
Cd36	0.0221303	-5.49784	5.41e-06	Down	0.306873	0.146714	0.446631	0	0.011519	0	GeneID:12491,Genbank:NM_001159558.1,MGI:MGI:107899	CD36 antigen		GO:0071222,GO:0071223,GO:0071404,GO:0005783,GO:0071447,GO:0005794,GO:0071726,GO:0071813,GO:0005886,GO:0090208,GO:0097009,GO:0005901,GO:0006631,GO:0009986,GO:0006641,GO:0010628,GO:0006910,GO:0010629,GO:0006955,GO:0010744,GO:0010886,GO:0010942,GO:0030301,GO:0015908,GO:0031526,GO:0015909,GO:0016020,GO:0031623,GO:0032735,GO:0032755,GO:0032760,GO:0000122,GO:0042953,GO:0032991,GO:0001676,GO:0033993,GO:…	cellular response to lipopolysaccharide|cellular response to lipoteichoic acid|cellular response to low-density lipoprotein particle stimulus|endoplasmic reticulum|cellular response to hydroperoxide|Golgi apparatus|cellular response to diacyl bacterial lipopeptide|lipoprotein particle binding|plasma membrane|positive regulation of triglyceride metabolic process|energy homeostasis|caveola|fatty ac…	mmu04152,mmu04512,mmu04145,mmu04640,mmu04920,mmu03320,mmu04975,mmu04979,mmu04931,mmu05144	AMPK signaling pathway|ECM-receptor interaction|Phagosome|Hematopoietic cell lineage|Adipocytokine signaling pathway|PPAR signaling pathway|Fat digestion and absorption|Cholesterol metabolism|Insulin resistance|Malaria
Cd38	0.0621125	-4.00897	0.00114952	Down	0.969237	6.19592	5.79922	0.169679	0.374247	0.313135	GeneID:12494,Genbank:NM_007646.5,MGI:MGI:107474	CD38 antigen		GO:0043231,GO:0030307,GO:0005634,GO:0045779,GO:0030890,GO:0005886,GO:0045892,GO:0045893,GO:0007204,GO:0009725,GO:0009986,GO:0016020,GO:0016021,GO:0045907,GO:0032024,GO:0016740,GO:0050135,GO:0033194,GO:0016787,GO:0050853,GO:0042493,GO:0016798,GO:0001666,GO:0060292,GO:0042802,GO:0016849,GO:0003953,GO:0061809,GO:0043066	intracellular membrane-bounded organelle|positive regulation of cell growth|nucleus|negative regulation of bone resorption|positive regulation of B cell proliferation|plasma membrane|negative regulation of transcription, DNA-templated|positive regulation of transcription, DNA-templated|positive regulation of cytosolic calcium ion concentration|response to hormone|cell surface|membrane|integral co…	mmu00760,mmu04020,mmu04640,mmu04921,mmu04970,mmu04972,mmu05169	Nicotinate and nicotinamide metabolism|Calcium signaling pathway|Hematopoietic cell lineage|Oxytocin signaling pathway|Salivary secretion|Pancreatic secretion|Epstein-Barr virus infection
Cd3eap	2.15319	1.10648	0.000365161	Up	5.02404	3.48931	2.94007	10.9635	7.98188	7.2703	GeneID:70333,Genbank:NM_145822.2,MGI:MGI:1917583	CD3E antigen, epsilon polypeptide associated protein		GO:0005730,GO:0005736,GO:0005739,GO:0005829,GO:0009303,GO:0001650,GO:0005515,GO:0005634	nucleolus|DNA-directed RNA polymerase I complex|mitochondrion|cytosol|rRNA transcription|fibrillar center|protein binding|nucleus
Cd40	0.049467	-4.33739	7.43e-14	Down	1.35798	1.75751	2.34267	0.17549	0.0750814	0.10528	GeneID:21939,Genbank:XM_006499155.3,MGI:MGI:88336	CD40 antigen		GO:0005886,GO:0005887,GO:0006874,GO:0006954,GO:0006955,GO:0033209,GO:0007275,GO:0035631,GO:0009897,GO:0038023,GO:0009986,GO:0042113,GO:0042127,GO:0042531,GO:0042832,GO:0051023,GO:0042981,GO:0051092,GO:0043025,GO:0051607,GO:0043196,GO:0090037,GO:0097190,GO:2000353,GO:0001934,GO:0002376,GO:0002768,GO:0003823,GO:0005031,GO:0005515,GO:0005576,GO:0005615,GO:0005737,GO:0016020,GO:0016021,GO:0019899,GO:…	plasma membrane|integral component of plasma membrane|cellular calcium ion homeostasis|inflammatory response|immune response|tumor necrosis factor-mediated signaling pathway|multicellular organism development|CD40 receptor complex|external side of plasma membrane|signaling receptor activity|cell surface|B cell activation|regulation of cell proliferation|positive regulation of tyrosine phosphoryla…	mmu04064,mmu04060,mmu04514,mmu04620,mmu04672,mmu05202,mmu05310,mmu05322,mmu05320,mmu05330,mmu05340,mmu05416,mmu05166,mmu05169,mmu05144,mmu05145	NF-kappa B signaling pathway|Cytokine-cytokine receptor interaction|Cell adhesion molecules (CAMs)|Toll-like receptor signaling pathway|Intestinal immune network for IgA production|Transcriptional misregulation in cancers|Asthma|Systemic lupus erythematosus|Autoimmune thyroid disease|Allograft rejection|Primary immunodeficiency|Viral myocarditis|HTLV-I infection|Epstein-Barr virus infection|Malar…
Cd53	0.179364	-2.47904	1.69e-11	Down	3.50618	4.06622	4.1687	1.86518	0.205229	0.140041	GeneID:12508,Genbank:NM_007651.3,MGI:MGI:88341	CD53 antigen		GO:0005911,GO:0007166,GO:0009986,GO:0016020,GO:0016021,GO:0030054,GO:0045661,GO:0098609,GO:1901741,GO:0001772,GO:0005886,GO:0005887	cell-cell junction|cell surface receptor signaling pathway|cell surface|membrane|integral component of membrane|cell junction|regulation of myoblast differentiation|cell-cell adhesion|positive regulation of myoblast fusion|immunological synapse|plasma membrane|integral component of plasma membrane
Cd68	2.84636	1.50912	0.0006941	Up	3.77652	10.7967	10.5296	34.5045	20.5699	21.1223	GeneID:12514,Genbank:NM_001291058.1,MGI:MGI:88342	CD68 antigen		GO:0016020,GO:0016021,GO:0071310,GO:0005764,GO:0005768,GO:0005886	membrane|integral component of membrane|cellular response to organic substance|lysosome|endosome|plasma membrane	mmu04142	Lysosome
Cd81	20.0038	4.3222	1.04e-12	Up	6.93144	2.92109	3.32644	57.6241	111.486	114.488	GeneID:12520,Genbank:NM_133655.2,MGI:MGI:1096398	CD81 antigen		GO:0070062,GO:0030890,GO:0005515,GO:0071404,GO:0031623,GO:0005886,GO:1904352,GO:0031647,GO:0005887,GO:1990459,GO:0007166,GO:0008104,GO:0008284,GO:0031982,GO:0016020,GO:2000145,GO:0042127,GO:0016021,GO:0043128,GO:0016323,GO:0045944,GO:0016324,GO:0000187,GO:0050731,GO:0030307,GO:0001618,GO:0061462,GO:0001772	extracellular exosome|positive regulation of B cell proliferation|protein binding|cellular response to low-density lipoprotein particle stimulus|receptor internalization|plasma membrane|positive regulation of protein catabolic process in the vacuole|regulation of protein stability|integral component of plasma membrane|transferrin receptor binding|cell surface receptor signaling pathway|protein lo…	mmu04662,mmu05160,mmu05144	B cell receptor signaling pathway|Hepatitis C|Malaria
Cd9	0.208069	-2.26487	9.34e-36	Down	1407.12	1216.87	1156	365.405	244.294	243.109	GeneID:12527,Genbank:NM_007657.3,MGI:MGI:88348	CD9 antigen		GO:0090331,GO:0016021,GO:0005886,GO:0016324,GO:0005887,GO:0030913,GO:0007155,GO:0007166,GO:0007338,GO:0007342,GO:0031623,GO:0051271,GO:0008285,GO:0070062,GO:0009897,GO:0005178,GO:0009986,GO:0005515,GO:0071404,GO:0016020,GO:0005576	negative regulation of platelet aggregation|integral component of membrane|plasma membrane|apical plasma membrane|integral component of plasma membrane|paranodal junction assembly|cell adhesion|cell surface receptor signaling pathway|single fertilization|fusion of sperm to egg plasma membrane involved in single fertilization|receptor internalization|negative regulation of cellular component movem…	mmu04640	Hematopoietic cell lineage
Cd93	Inf	Inf	8.51e-05	Up	0	0	0	0.545	0.199888	0.132678	GeneID:17064,Genbank:NM_010740.3,MGI:MGI:106664	CD93 antigen		GO:0005886,GO:0007155,GO:0009986,GO:0016020,GO:0016021,GO:0030246,GO:0031410,GO:0098609,GO:0001849,GO:0005509	plasma membrane|cell adhesion|cell surface|membrane|integral component of membrane|carbohydrate binding|cytoplasmic vesicle|cell-cell adhesion|complement component C1q binding|calcium ion binding
Cdadc1	0.473783	-1.0777	6.73e-06	Down	1.41217	1.06213	1.28863	0.663672	0.523992	0.731897	GeneID:71891,Genbank:XM_017316210.1,MGI:MGI:1919141	cytidine and dCMP deaminase domain containing 1		GO:0005737,GO:0008270,GO:0009972,GO:0016787,GO:0042803,GO:0046872,GO:0061676,GO:0070383,GO:0003824,GO:0004126,GO:0005634	cytoplasm|zinc ion binding|cytidine deamination|hydrolase activity|protein homodimerization activity|metal ion binding|importin-alpha family protein binding|DNA cytosine deamination|catalytic activity|cytidine deaminase activity|nucleus
Cdc23	0.447332	-1.16058	4.75e-09	Down	7.54838	8.21392	7.98036	2.32231	4.79126	4.71785	GeneID:52563,Genbank:XM_006526084.3,MGI:MGI:1098815	CDC23 cell division cycle 23		GO:0005680,GO:0007049,GO:0007080,GO:0030071,GO:0051301,GO:0070979,GO:0000278,GO:0003674,GO:0005622	anaphase-promoting complex|cell cycle|mitotic metaphase plate congression|regulation of mitotic metaphase/anaphase transition|cell division|protein K11-linked ubiquitination|mitotic cell cycle|molecular_function|intracellular	mmu04120,mmu04110,mmu04114,mmu04914,mmu05166	Ubiquitin mediated proteolysis|Cell cycle|Oocyte meiosis|Progesterone-mediated oocyte maturation|HTLV-I infection
[truncated: 3,176 more rows]
