# Supplementary material for: Loss of Smad4 promotes aggressive lung cancer metastasis by de-repression of PAK3 via miRNA regulation
Source: Nat Commun. 2021 Aug 11;12:4853. doi: 10.1038/s41467-021-24898-9 (PMC8357888; doi:10.1038/s41467-021-24898-9)
Supplement: Supplementary file 10 — Supplementary Data 7 [file 41467_2021_24898_MOESM10_ESM.xlsx]

## Sheet: Lung tumor (SMAD4 P53 KRAS)
Tumor_Sample_Barcode	PRIMARY_SITE	SAMPLE_TYPE	METASTATIC_SITE	CANCER_TYPE_DETAILED	Hugo_Symbol	Consequence	Variant_Classification	Variant_Type	HGVSp	HGVSp_Short	Protein_position	Codons	Hugo_Symbol	Consequence	Variant_Classification	Variant_Type	HGVSp	HGVSp_Short	Protein_position	Codons	Hugo_Symbol	Consequence	Variant_Classification	Variant_Type	Reference_Allele	Tumor_Seq_Allele1	Tumor_Seq_Allele2	HGVSp	HGVSp_Short	Protein_position	Codons	Tumor_Sample_Barcode
P-0000388-T01-IM3	Lung	Primary	Not Applicable	Lung Adenocarcinoma	SMAD4	frameshift_variant	Frame_Shift_Del	DEL	p.Gly231AlafsTer10	p.G231Afs*10	229	ctG/ct	KRAS	missense_variant	Missense_Mutation	SNP	p.Gly12Asp	p.G12D	12	gGt/gAt	TP53	frameshift_variant	Frame_Shift_Del	DEL	T	T	-	p.Ala78GlnfsTer45	p.A78Qfs*45	77	ccA/cc	P-0000388-T01-IM3
P-0003580-T01-IM5	Lung	Primary	Not Applicable	Lung Adenocarcinoma	SMAD4	missense_variant	Missense_Mutation	SNP	p.Asp493Gly	p.D493G	493	gAt/gGt	KRAS	missense_variant	Missense_Mutation	SNP	p.Gly12Cys	p.G12C	12	Ggt/Tgt	TP53	inframe_insertion	In_Frame_Ins	INS	-	-	AGG	p.Ser241dup	p.S241dup	242	tgc/tCCTgc	P-0003580-T01-IM5
P-0001380-T01-IM3	Lung	Primary	Not Applicable	Lung Adenocarcinoma	SMAD4	missense_variant	Missense_Mutation	SNP	p.Asp351Tyr	p.D351Y	351	Gat/Tat	KRAS	missense_variant	Missense_Mutation	SNP	p.Gly12Ala	p.G12A	12	gGt/gCt	TP53	inframe_deletion	In_Frame_Del	DEL	GAGGATGGG	GAGGATGGG	-	p.Pro250_Leu252del	p.P250_L252del	250	CCCATCCTC/-	P-0001380-T01-IM3
P-0011150-T01-IM5	Lung	Primary	Not Applicable	Lung Adenocarcinoma	SMAD4	missense_variant	Missense_Mutation	SNP	p.Trp101Arg	p.W101R	101	Tgg/Agg	KRAS	missense_variant	Missense_Mutation	SNP	p.Gly12Cys	p.G12C	12	Ggt/Tgt	TP53	stop_gained	Nonsense_Mutation	SNP	C	C	A	p.Glu298Ter	p.E298*	298	Gag/Tag	P-0011150-T01-IM5
P-0010063-T01-IM5	Lung	Primary	Not Applicable	Lung Adenocarcinoma	SMAD4	missense_variant	Missense_Mutation	SNP	p.Tyr95Cys	p.Y95C	95	tAt/tGt	KRAS	missense_variant	Missense_Mutation	SNP	p.Gly12Cys	p.G12C	12	Ggt/Tgt	TP53	missense_variant	Missense_Mutation	SNP	C	C	T	p.Arg175His	p.R175H	175	cGc/cAc	P-0010063-T01-IM5
P-0007583-T01-IM5	Lung	Metastasis	Soft tissue back	Lung Adenocarcinoma	SMAD4	missense_variant	Missense_Mutation	SNP	p.Leu78Phe	p.L78F	78	ttG/ttT	KRAS	missense_variant	Missense_Mutation	SNP	p.Gly12Val	p.G12V	12	gGt/gTt	TP53	missense_variant	Missense_Mutation	SNP	T	T	C	p.Tyr234Cys	p.Y234C	234	tAc/tGc	P-0007583-T01-IM5
P-0005925-T02-IM5	Lung	Metastasis	Infrahilar mass	Lung Adenocarcinoma	SMAD4	stop_gained	Nonsense_Mutation	SNP	p.Gln534Ter	p.Q534*	534	Cag/Tag	KRAS	missense_variant	Missense_Mutation	SNP	p.Gly12Asp	p.G12D	12	gGt/gAt	TP53	missense_variant	Missense_Mutation	SNP	C	C	A	p.Val157Phe	p.V157F	157	Gtc/Ttc	P-0005925-T02-IM5
P-0009161-T01-IM5	Lung	Metastasis	Lymph Node	Lung Adenocarcinoma	SMAD4	stop_gained,splice_region_variant	Nonsense_Mutation	SNP	p.Gln224Ter	p.Q224*	224	Cag/Tag	KRAS	missense_variant	Missense_Mutation	SNP	p.Gly12Asp	p.G12D	12	gGt/gAt	TP53	missense_variant	Missense_Mutation	SNP	C	C	G	p.Arg280Thr	p.R280T	280	aGa/aCa	P-0009161-T01-IM5
																					TP53	missense_variant	Missense_Mutation	SNP	C	C	G	p.Asp228His	p.D228H	228	Gac/Cac	P-0005925-T02-IM5
																					TP53	missense_variant	Missense_Mutation	SNP	C	C	G	p.Asp48His	p.D48H	48	Gac/Cac	P-0009161-T01-IM5
Lung tumor with mutations of SMAD4/KRAS/P53 ( n= 8)
Lung tumor with mutations of SMAD4 ( n= 57)
(Lung tumor with mutations of SMAD4/KRAS/P53) / (Lung tumor with mutations of SMAD4) (%)
													14.0351
