# Supplementary material for: Loss of Smad4 promotes aggressive lung cancer metastasis by de-repression of PAK3 via miRNA regulation
Source: Nat Commun. 2021 Aug 11;12:4853. doi: 10.1038/s41467-021-24898-9 (PMC8357888; doi:10.1038/s41467-021-24898-9)
Supplement: Supplementary file 12 — Supplementary Data 9 [file 41467_2021_24898_MOESM12_ESM.xlsx]

## Sheet: Sheet1
Bhattacharjee Lung
Sample Number	Sample Name	Age	Age (Detailed)	Cancer and Normal Type	Cancer Sample Site	Cancer Sample Site (Lung Cancer)	Cancer Type	Lung Cancer Type	M Stage	M Stage (Lung Adenocarcinoma)	Max Tumor %	N Stage	N Stage (Lung Adenocarcinoma)	Normal Tissue Type	Overall Survival Followup Time (Months)	Overall Survival Status	Recurrence	Sample Type	Sex	Site Of Metastasis	Smoking Rate (Packs per Year)	Stage	Stage (Lung Adenocarcinoma)	Survival Status at 1 Year	Survival Status at 1 Year (Lung Adenocarcinoma)	Survival Status at 3 Years	Survival Status at 3 Years (Lung Adenocarcinoma)	Survival Status at 5 Years	Survival Status at 5 Years (Lung Adenocarcinoma)	T Stage	Gene / Reporter	PAK3 / 33075_at	SMAD4 / 36953_at
1	NL268n1			Lung										Lung				Tissue Specimen														-3.70266	-0.45929
2	NL7530			Lung										Lung				Tissue Specimen														-4.28244	1.68565
3	NL279n1			Lung										Lung				Tissue Specimen														-2.65107	1.09238
4	NL1698			Lung										Lung				Tissue Specimen														-0.64721	0.71065
5	NL2378			Lung										Lung				Tissue Specimen														-2.83794	1.76018
6	NL1884			Lung										Lung				Tissue Specimen														-1.70044	2.39717
7	NL1675			Lung										Lung				Tissue Specimen														0	3.81044
8	NL6943			Lung										Lung				Tissue Specimen														-4.07211	0.80956
9	NL6853			Lung										Lung				Tissue Specimen														-3.35614	1.92926
10	NL4083			Lung										Lung				Tissue Specimen														-4.2426	1.01101
11	NL2562			Lung										Lung				Tissue Specimen														-4.22188	1.32933
12	NL6084			Lung										Lung				Tissue Specimen														-4.3067	0.91286
13	NL3681			Lung										Lung				Tissue Specimen														-0.18903	4.72026
14	NL1179			Lung										Lung				Tissue Specimen														-2.90111	2.68626
15	NL4353			Lung										Lung				Tissue Specimen														-1.59932	3.53819
16	NL3104			Lung										Lung				Tissue Specimen														-4.5735	1.0544
17	NL504			Lung										Lung				Tissue Specimen														-1.29278	2.02191
18	AD178	60 - 69 Years	69 Years	Lung Adenocarcinoma			Lung Adenocarcinoma	Non-Small Cell Lung Carcinoma			80	N0	N0		29	Dead	Positive	Tissue Specimen	Male		80	Stage IA	Stage I	Alive at 1 Year	Alive at 1 Year	Dead at 3 Years	Dead at 3 Years	Dead at 5 Years	Dead at 5 Years	T1		-0.96197	0.97427
19	AD172	60 - 69 Years	69 Years	Lung Adenocarcinoma			Lung Adenocarcinoma	Non-Small Cell Lung Carcinoma			70	N1	N1+		66.7	Alive	Negative	Tissue Specimen	Female	Breast	35	Stage IIB	Stage II	Alive Without Disease at 1 Year	Alive at 1 Year	Alive Without Disease at 3 Years	Alive at 3 Years	Alive Without Disease at 5 Years	Alive at 5 Years	T2		-1.10861	0.57464
20	AD157	70 - 79 Years	73 Years	Lung Adenocarcinoma			Lung Adenocarcinoma	Non-Small Cell Lung Carcinoma			70				4.1	Dead	NA	Tissue Specimen	Female		55			Dead at 1 Year	Dead at 1 Year	Dead at 3 Years	Dead at 3 Years	Dead at 5 Years	Dead at 5 Years			-4.56773	-0.44381
21	AD350	50 - 59 Years	50 Years	Lung Adenocarcinoma			Lung Adenocarcinoma	Non-Small Cell Lung Carcinoma			100				35.1	Dead	Negative	Tissue Specimen	Female	Colon	0			Alive Without Disease at 1 Year	Alive at 1 Year	Dead at 3 Years	Dead at 3 Years	Dead at 5 Years	Dead at 5 Years			-1.36952	0.60631
22	COID16			Lung Carcinoid Tumor			Lung Carcinoid Tumor	Lung Neuroendocrine Neoplasm										Tissue Specimen														-0.04655	-0.02309
23	COID7			Lung Carcinoid Tumor			Lung Carcinoid Tumor	Lung Neuroendocrine Neoplasm										Tissue Specimen														0.47121	1.01598
24	COID14			Lung Carcinoid Tumor			Lung Carcinoid Tumor	Lung Neuroendocrine Neoplasm										Tissue Specimen														0.55326	0.32103
25	COID4518			Lung Carcinoid Tumor			Lung Carcinoid Tumor	Lung Neuroendocrine Neoplasm										Tissue Specimen														0.05831	0.22077
26	COID6			Lung Carcinoid Tumor			Lung Carcinoid Tumor	Lung Neuroendocrine Neoplasm										Tissue Specimen														-2.02611	1.04696
27	COID3580			Lung Carcinoid Tumor			Lung Carcinoid Tumor	Lung Neuroendocrine Neoplasm										Tissue Specimen														-1.72003	1.30928
28	COID11			Lung Carcinoid Tumor			Lung Carcinoid Tumor	Lung Neuroendocrine Neoplasm										Tissue Specimen														-0.22103	1.01008
29	COID9			Lung Carcinoid Tumor			Lung Carcinoid Tumor	Lung Neuroendocrine Neoplasm										Tissue Specimen														-4.68426	-0.42122
30	COID18			Lung Carcinoid Tumor			Lung Carcinoid Tumor	Lung Neuroendocrine Neoplasm										Tissue Specimen														0.26123	0.94662
31	COID4			Lung Carcinoid Tumor			Lung Carcinoid Tumor	Lung Neuroendocrine Neoplasm										Tissue Specimen														-1.95649	-0.4285
32	COID3			Lung Carcinoid Tumor			Lung Carcinoid Tumor	Lung Neuroendocrine Neoplasm										Tissue Specimen														-0.23202	0.53175
33	COID1429			Lung Carcinoid Tumor			Lung Carcinoid Tumor	Lung Neuroendocrine Neoplasm										Tissue Specimen														-0.02734	0.48249
34	COID10			Lung Carcinoid Tumor			Lung Carcinoid Tumor	Lung Neuroendocrine Neoplasm										Tissue Specimen														-0.45943	0.91023
35	COID13			Lung Carcinoid Tumor			Lung Carcinoid Tumor	Lung Neuroendocrine Neoplasm										Tissue Specimen														-0.24427	1.18099
36	COID5			Lung Carcinoid Tumor			Lung Carcinoid Tumor	Lung Neuroendocrine Neoplasm										Tissue Specimen														-0.12087	-0.01654
37	COID4385			Lung Carcinoid Tumor			Lung Carcinoid Tumor	Lung Neuroendocrine Neoplasm										Tissue Specimen														0.35005	1.05382
38	COID9794			Lung Carcinoid Tumor			Lung Carcinoid Tumor	Lung Neuroendocrine Neoplasm										Tissue Specimen														0.65908	0.40116
39	COID2260			Lung Carcinoid Tumor			Lung Carcinoid Tumor	Lung Neuroendocrine Neoplasm										Tissue Specimen														-0.2647	0.3064
40	COID12			Lung Carcinoid Tumor			Lung Carcinoid Tumor	Lung Neuroendocrine Neoplasm										Tissue Specimen														0.98684	-0.4449
41	COID8			Lung Carcinoid Tumor			Lung Carcinoid Tumor	Lung Neuroendocrine Neoplasm										Tissue Specimen														-2.6143	-0.35383
42	SQ10			Squamous Cell Lung Carcinoma			Squamous Cell Lung Carcinoma	Squamous Cell Lung Carcinoma										Tissue Specimen														-1.58496	1.96604
43	SMCL5937			Small Cell Lung Carcinoma			Small Cell Lung Carcinoma	Small Cell Lung Carcinoma										Tissue Specimen														-4.42021	1.99561
44	SMCL8			Small Cell Lung Carcinoma			Small Cell Lung Carcinoma	Small Cell Lung Carcinoma										Tissue Specimen														-0.15458	1.66694
45	SMCL4			Small Cell Lung Carcinoma			Small Cell Lung Carcinoma	Small Cell Lung Carcinoma										Tissue Specimen														-0.97485	0.79679
46	SMCL301			Small Cell Lung Carcinoma			Small Cell Lung Carcinoma	Small Cell Lung Carcinoma										Tissue Specimen														-1.33355	-0.33988
47	SMCL9			Small Cell Lung Carcinoma			Small Cell Lung Carcinoma	Small Cell Lung Carcinoma										Tissue Specimen														-2.09583	1.36119
48	SMCL3			Small Cell Lung Carcinoma			Small Cell Lung Carcinoma	Small Cell Lung Carcinoma										Tissue Specimen														-1.65252	1.42636
49	SQ6			Squamous Cell Lung Carcinoma			Squamous Cell Lung Carcinoma	Squamous Cell Lung Carcinoma										Tissue Specimen														-0.01436	5.52294
50	AD163	70 - 79 Years	70 Years	Lung Adenocarcinoma			Lung Adenocarcinoma	Non-Small Cell Lung Carcinoma			80	N1	N1+		86.7	Dead	NA	Tissue Specimen	Female	Breast	100	Stage IIB	Stage II	Alive at 1 Year	Alive at 1 Year	Alive at 3 Years	Alive at 3 Years	Alive at 5 Years	Alive at 5 Years	T2		-1.24139	0.37287
51	AD186	60 - 69 Years	64 Years	Lung Adenocarcinoma			Lung Adenocarcinoma	Non-Small Cell Lung Carcinoma			80	N0	N0		84.4	Alive	Negative	Tissue Specimen	Female	Breast	60	Stage IA	Stage I	Alive Without Disease at 1 Year	Alive at 1 Year	Alive Without Disease at 3 Years	Alive at 3 Years	Alive Without Disease at 5 Years	Alive at 5 Years	T1		-1.69874	1.20009
52	SQ5897			Squamous Cell Lung Carcinoma			Squamous Cell Lung Carcinoma	Squamous Cell Lung Carcinoma										Tissue Specimen														-2.82171	3.02829
53	SQ4			Squamous Cell Lung Carcinoma			Squamous Cell Lung Carcinoma	Squamous Cell Lung Carcinoma										Tissue Specimen														-3.87676	2.41215
54	SQ6147			Squamous Cell Lung Carcinoma			Squamous Cell Lung Carcinoma	Squamous Cell Lung Carcinoma										Tissue Specimen														-4.31325	1.09716
55	SQ3197			Squamous Cell Lung Carcinoma			Squamous Cell Lung Carcinoma	Squamous Cell Lung Carcinoma										Tissue Specimen														-3.77716	0.53971
56	SQ7324			Squamous Cell Lung Carcinoma			Squamous Cell Lung Carcinoma	Squamous Cell Lung Carcinoma										Tissue Specimen														-2.16992	2.23198
57	SQ4389			Squamous Cell Lung Carcinoma			Squamous Cell Lung Carcinoma	Squamous Cell Lung Carcinoma										Tissue Specimen														-4.27128	1.25792
58	SQ13			Squamous Cell Lung Carcinoma			Squamous Cell Lung Carcinoma	Squamous Cell Lung Carcinoma										Tissue Specimen														-3.22651	1.4277
59	SQ1174			Squamous Cell Lung Carcinoma			Squamous Cell Lung Carcinoma	Squamous Cell Lung Carcinoma										Tissue Specimen														-3.37016	0.13953
60	SQ2921			Squamous Cell Lung Carcinoma			Squamous Cell Lung Carcinoma	Squamous Cell Lung Carcinoma										Tissue Specimen														-1.32769	3.01998
61	SQ5			Squamous Cell Lung Carcinoma			Squamous Cell Lung Carcinoma	Squamous Cell Lung Carcinoma										Tissue Specimen														-2.51349	2.89556
62	SQ1670			Squamous Cell Lung Carcinoma			Squamous Cell Lung Carcinoma	Squamous Cell Lung Carcinoma										Tissue Specimen														-1.62293	2.66617
63	SQ14			Squamous Cell Lung Carcinoma			Squamous Cell Lung Carcinoma	Squamous Cell Lung Carcinoma										Tissue Specimen														-4.10287	1.35984
64	SQ8			Squamous Cell Lung Carcinoma			Squamous Cell Lung Carcinoma	Squamous Cell Lung Carcinoma										Tissue Specimen														0	4.58195
65	SQ3624			Squamous Cell Lung Carcinoma			Squamous Cell Lung Carcinoma	Squamous Cell Lung Carcinoma										Tissue Specimen														-3.60881	2.19803
66	SQ3529			Squamous Cell Lung Carcinoma			Squamous Cell Lung Carcinoma	Squamous Cell Lung Carcinoma										Tissue Specimen														-4.19928	0.37966
67	SQ2557			Squamous Cell Lung Carcinoma			Squamous Cell Lung Carcinoma	Squamous Cell Lung Carcinoma										Tissue Specimen														-3.88166	0.87322
68	SQ20			Squamous Cell Lung Carcinoma			Squamous Cell Lung Carcinoma	Squamous Cell Lung Carcinoma										Tissue Specimen														0	4.40667
69	SQ4172			Squamous Cell Lung Carcinoma			Squamous Cell Lung Carcinoma	Squamous Cell Lung Carcinoma										Tissue Specimen														-2.93923	2.24068
70	SQ2572			Squamous Cell Lung Carcinoma			Squamous Cell Lung Carcinoma	Squamous Cell Lung Carcinoma										Tissue Specimen														-3.71918	1.5196
71	AD352	70 - 79 Years	76 Years	Lung Adenocarcinoma			Lung Adenocarcinoma	Non-Small Cell Lung Carcinoma			30-80				4.2	Dead	NA	Tissue Specimen	Female	Breast	0			Dead at 1 Year	Dead at 1 Year	Dead at 3 Years	Dead at 3 Years	Dead at 5 Years	Dead at 5 Years			-0.85208	1.01614
72	AD043	40 - 49 Years	48 Years	Lung Adenocarcinoma			Lung Adenocarcinoma	Non-Small Cell Lung Carcinoma			40				14.1	Dead	NA	Tissue Specimen	Male	Colon	2.5			Alive at 1 Year	Alive at 1 Year	Dead at 3 Years	Dead at 3 Years	Dead at 5 Years	Dead at 5 Years			-3.49658	-0.33258
73	AD218	70 - 79 Years	77 Years	Lung Adenocarcinoma			Lung Adenocarcinoma	Non-Small Cell Lung Carcinoma			80	N1	N1+		61.8	Alive	Negative	Tissue Specimen	Male	Colon	14	Stage IIB	Stage II	Alive Without Disease at 1 Year	Alive at 1 Year	Alive Without Disease at 3 Years	Alive at 3 Years	Alive Without Disease at 5 Years	Alive at 5 Years	T2		-2.2109	1.24691
74	AD238	80 - 89 Years	84 Years	Lung Adenocarcinoma	Primary Site	Primary Site	Lung Adenocarcinoma	Non-Small Cell Lung Carcinoma			70				25.1	Dead	Positive	Tissue Specimen	Female		75	Stage IA	Stage I	Alive at 1 Year	Alive at 1 Year	Dead at 3 Years	Dead at 3 Years	Dead at 5 Years	Dead at 5 Years	T1		-2.30141	0.93896
75	AD368	30 - 39 Years	33 Years	Lung Adenocarcinoma	Primary Site	Primary Site	Lung Adenocarcinoma	Non-Small Cell Lung Carcinoma			40	N0	N0		62.6	Alive	Negative	Tissue Specimen	Female		32	Stage IB	Stage I	Alive Without Disease at 1 Year	Alive at 1 Year	Alive Without Disease at 3 Years	Alive at 3 Years	Alive Without Disease at 5 Years	Alive at 5 Years	T2		-1.88112	0.64201
76	AD330	50 - 59 Years	50 Years	Lung Adenocarcinoma	Primary Site	Primary Site	Lung Adenocarcinoma	Non-Small Cell Lung Carcinoma			80	N1	N1+		7.3	Dead	Positive	Tissue Specimen	Female		40	Stage IIA	Stage II	Dead at 1 Year	Dead at 1 Year	Dead at 3 Years	Dead at 3 Years	Dead at 5 Years	Dead at 5 Years	T1		-4.78764	0.63089
77	AD173	50 - 59 Years	57 Years	Lung Adenocarcinoma	Primary Site	Primary Site	Lung Adenocarcinoma	Non-Small Cell Lung Carcinoma			70	N1	N1+		22.3	Dead	NA	Tissue Specimen	Female		27	Stage IIB	Stage II	Alive at 1 Year	Alive at 1 Year	Dead at 3 Years	Dead at 3 Years	Dead at 5 Years	Dead at 5 Years	T2		-4.33535	0.35581
78	AD228	60 - 69 Years	60 Years	Lung Adenocarcinoma	Primary Site	Primary Site	Lung Adenocarcinoma	Non-Small Cell Lung Carcinoma			80	N0	N0		41.2	Dead	Positive	Tissue Specimen	Female		75	Stage IB	Stage I	Alive at 1 Year	Alive at 1 Year	Alive at 3 Years	Alive at 3 Years	Dead at 5 Years	Dead at 5 Years	T2		-1.75597	0.44415
79	AD207	60 - 69 Years	64 Years	Lung Adenocarcinoma	Primary Site	Primary Site	Lung Adenocarcinoma	Non-Small Cell Lung Carcinoma			90				66.8	Dead	Negative	Tissue Specimen	Female		0	Stage IB	Stage I	Alive Without Disease at 1 Year	Alive at 1 Year	Alive Without Disease at 3 Years	Alive at 3 Years	Alive Without Disease at 5 Years	Alive at 5 Years	T2		-1.48847	0.87008
80	AD338	50 - 59 Years	55 Years	Lung Adenocarcinoma	Primary Site	Primary Site	Lung Adenocarcinoma	Non-Small Cell Lung Carcinoma			100				75.4	Alive	Negative	Tissue Specimen	Female		15	Stage IB	Stage I	Alive Without Disease at 1 Year	Alive at 1 Year	Alive Without Disease at 3 Years	Alive at 3 Years	Alive Without Disease at 5 Years	Alive at 5 Years	T2		-0.46673	0.42219
81	AD243	60 - 69 Years	64 Years	Lung Adenocarcinoma	Primary Site	Primary Site	Lung Adenocarcinoma	Non-Small Cell Lung Carcinoma	M0	M0	70	N0	N0		50.1	Alive	Negative	Tissue Specimen	Female		30	Stage IA	Stage I	Alive Without Disease at 1 Year	Alive at 1 Year	Alive Without Disease at 3 Years	Alive at 3 Years			T1		-1.0476	0.46749
82	AD226	50 - 59 Years	56 Years	Lung Adenocarcinoma	Primary Site	Primary Site	Lung Adenocarcinoma	Non-Small Cell Lung Carcinoma			50	N0	N0		60.5	Alive	Negative	Tissue Specimen	Female		18	Stage IA	Stage I	Alive Without Disease at 1 Year	Alive at 1 Year	Alive Without Disease at 3 Years	Alive at 3 Years	Alive Without Disease at 5 Years	Alive at 5 Years	T1		-0.66005	-0.05679
83	AD232	70 - 79 Years	73 Years	Lung Adenocarcinoma	Primary Site	Primary Site	Lung Adenocarcinoma	Non-Small Cell Lung Carcinoma			90				56.3	Alive	NA	Tissue Specimen	Male		25	Stage IA	Stage I	Alive at 1 Year	Alive at 1 Year	Alive at 3 Years	Alive at 3 Years			T1		-2.256	0.51748
84	AD213	60 - 69 Years	69 Years	Lung Adenocarcinoma	Primary Site	Primary Site	Lung Adenocarcinoma	Non-Small Cell Lung Carcinoma			90				48.8	Dead	NA	Tissue Specimen	Male		111	Stage IA	Stage I	Alive at 1 Year	Alive at 1 Year	Alive at 3 Years	Alive at 3 Years	Dead at 5 Years	Dead at 5 Years	T1		-1.67015	1.03299
85	AD353	60 - 69 Years	69 Years	Lung Adenocarcinoma	Primary Site	Primary Site	Lung Adenocarcinoma	Non-Small Cell Lung Carcinoma			95	N0	N0		13.7	Alive	Negative	Tissue Specimen	Male		30	Stage IB	Stage I	Alive Without Disease at 1 Year	Alive at 1 Year					T2		-0.65295	0.32981
86	AD188	70 - 79 Years	74 Years	Lung Adenocarcinoma	Primary Site	Primary Site	Lung Adenocarcinoma	Non-Small Cell Lung Carcinoma			80				21.6	Dead	NA	Tissue Specimen	Female		116	Stage IB	Stage I	Alive at 1 Year	Alive at 1 Year	Dead at 3 Years	Dead at 3 Years	Dead at 5 Years	Dead at 5 Years	T2		-1.44776	1.3203
87	AD317	40 - 49 Years	41 Years	Lung Adenocarcinoma	Primary Site	Primary Site	Lung Adenocarcinoma	Non-Small Cell Lung Carcinoma			80				99.1	Alive	Negative	Tissue Specimen	Female		7	Stage IB	Stage I	Alive Without Disease at 1 Year	Alive at 1 Year	Alive Without Disease at 3 Years	Alive at 3 Years	Alive Without Disease at 5 Years	Alive at 5 Years	T2		-1.75804	1.08831
88	AD347	60 - 69 Years	65 Years	Lung Adenocarcinoma	Primary Site	Primary Site	Lung Adenocarcinoma	Non-Small Cell Lung Carcinoma			95	N0	N0		0.5	Alive	Negative	Tissue Specimen	Female		20	Stage IB	Stage I							T2		-0.72773	0.75178
89	AD309	70 - 79 Years	77 Years	Lung Adenocarcinoma	Primary Site	Primary Site	Lung Adenocarcinoma	Non-Small Cell Lung Carcinoma			95	N0	N0		37.6	Dead	Positive	Tissue Specimen	Female		0	Stage IB	Stage I	Alive at 1 Year	Alive at 1 Year	Alive at 3 Years	Alive at 3 Years	Dead at 5 Years	Dead at 5 Years	T2		-1.20493	0.74554
90	AD240	70 - 79 Years	77 Years	Lung Adenocarcinoma	Primary Site	Primary Site	Lung Adenocarcinoma	Non-Small Cell Lung Carcinoma	M0	M0	50	N0	N0		43.5	Alive	Negative	Tissue Specimen	Female		5	Stage IA	Stage I	Alive Without Disease at 1 Year	Alive at 1 Year	Alive Without Disease at 3 Years	Alive at 3 Years			T1		-1.33739	-0.20343
91	AD203	60 - 69 Years	60 Years	Lung Adenocarcinoma	Primary Site	Primary Site	Lung Adenocarcinoma	Non-Small Cell Lung Carcinoma			40	N0	N0		106.1	Alive	Negative	Tissue Specimen	Female		0	Stage IA	Stage I	Alive Without Disease at 1 Year	Alive at 1 Year	Alive Without Disease at 3 Years	Alive at 3 Years	Alive Without Disease at 5 Years	Alive at 5 Years	T1		-1.5292	-0.69926
92	AD313	70 - 79 Years	74 Years	Lung Adenocarcinoma	Primary Site	Primary Site	Lung Adenocarcinoma	Non-Small Cell Lung Carcinoma			40	N0	N0		25.3	Dead	Positive	Tissue Specimen	Female		90	Stage IA	Stage I	Alive at 1 Year	Alive at 1 Year	Dead at 3 Years	Dead at 3 Years	Dead at 5 Years	Dead at 5 Years	T1		-4.08321	1.21581
93	AD167	70 - 79 Years	77 Years	Lung Adenocarcinoma	Primary Site	Primary Site	Lung Adenocarcinoma	Non-Small Cell Lung Carcinoma			75	N0	N0		41.7	Alive	Negative	Tissue Specimen	Male		0	Stage IB	Stage I	Alive Without Disease at 1 Year	Alive at 1 Year	Alive Without Disease at 3 Years	Alive at 3 Years			T2		-3.96671	0.27856
94	AD179	80 - 89 Years	85 Years	Lung Adenocarcinoma	Primary Site	Primary Site	Lung Adenocarcinoma	Non-Small Cell Lung Carcinoma			80	N0	N0		24.3	Dead	Positive	Tissue Specimen	Male		24.75	Stage IB	Stage I	Alive at 1 Year	Alive at 1 Year	Dead at 3 Years	Dead at 3 Years	Dead at 5 Years	Dead at 5 Years	T2		-1.84758	1.17649
95	AD268	50 - 59 Years	50 Years	Lung Adenocarcinoma	Primary Site	Primary Site	Lung Adenocarcinoma	Non-Small Cell Lung Carcinoma	M0	M0	80	N0	N0		50.1	Alive	Negative	Tissue Specimen	Female		10	Stage IB	Stage I	Alive Without Disease at 1 Year	Alive at 1 Year	Alive Without Disease at 3 Years	Alive at 3 Years			T2		-2.52376	0.56207
96	AD158	60 - 69 Years	64 Years	Lung Adenocarcinoma	Primary Site	Primary Site	Lung Adenocarcinoma	Non-Small Cell Lung Carcinoma			33	N0	N0		40.7	Dead	Positive	Tissue Specimen	Male		107.5	Stage IB	Stage I	Alive at 1 Year	Alive at 1 Year	Alive at 3 Years	Alive at 3 Years	Dead at 5 Years	Dead at 5 Years	T2		-1.13358	0.72743
97	AD130	70 - 79 Years	75 Years	Lung Adenocarcinoma	Primary Site	Primary Site	Lung Adenocarcinoma	Non-Small Cell Lung Carcinoma			80	N1	N1+		7.1	Dead	NA	Tissue Specimen	Male		100	Stage IIB	Stage II	Dead at 1 Year	Dead at 1 Year	Dead at 3 Years	Dead at 3 Years	Dead at 5 Years	Dead at 5 Years	T2		-4.37156	0.98775
98	AD355			Lung Adenocarcinoma	Primary Site	Primary Site	Lung Adenocarcinoma	Non-Small Cell Lung Carcinoma			50-70						NA	Tissue Specimen			NA											-1.37851	3.25259
99	AD10			Lung Adenocarcinoma	Primary Site	Primary Site	Lung Adenocarcinoma	Non-Small Cell Lung Carcinoma										Tissue Specimen														-4.33271	1.25135
100	AD302	60 - 69 Years	65 Years	Lung Adenocarcinoma	Primary Site	Primary Site	Lung Adenocarcinoma	Non-Small Cell Lung Carcinoma			40	N3	N1+		57.8	Dead	Positive	Tissue Specimen	Female		0	Stage IIIB	Stage III	Alive at 1 Year	Alive at 1 Year	Alive at 3 Years	Alive at 3 Years	Dead at 5 Years	Dead at 5 Years	T2		-3.02636	2.45601
101	AD162	70 - 79 Years	75 Years	Lung Adenocarcinoma	Primary Site	Primary Site	Lung Adenocarcinoma	Non-Small Cell Lung Carcinoma			60	N0	N0		41.7	Alive	Negative	Tissue Specimen	Female		60	Stage IB	Stage I	Alive Without Disease at 1 Year	Alive at 1 Year	Alive Without Disease at 3 Years	Alive at 3 Years			T2		-3.43162	2.91392
102	AD304	70 - 79 Years	71 Years	Lung Adenocarcinoma	Primary Site	Primary Site	Lung Adenocarcinoma	Non-Small Cell Lung Carcinoma			40	N0	N0		8.2	Dead	Positive	Tissue Specimen	Female		35	Stage IB	Stage I	Dead at 1 Year	Dead at 1 Year	Dead at 3 Years	Dead at 3 Years	Dead at 5 Years	Dead at 5 Years	T2		-4.04002	1.171
103	AD308	60 - 69 Years	62 Years	Lung Adenocarcinoma	Primary Site	Primary Site	Lung Adenocarcinoma	Non-Small Cell Lung Carcinoma			50	N0	N0		79	Alive	Positive	Tissue Specimen	Male		66	Stage IB	Stage I	Alive at 1 Year	Alive at 1 Year	Alive at 3 Years	Alive at 3 Years	Alive at 5 Years	Alive at 5 Years	T2		-3.86196	0.92255
104	AD332	50 - 59 Years	52 Years	Lung Adenocarcinoma	Primary Site	Primary Site	Lung Adenocarcinoma	Non-Small Cell Lung Carcinoma			60	N0	N0		6	Dead	Positive	Tissue Specimen	Male		75	Stage I	Stage I	Dead at 1 Year	Dead at 1 Year	Dead at 3 Years	Dead at 3 Years	Dead at 5 Years	Dead at 5 Years			-3.21486	1.00538
105	AD120	60 - 69 Years	68 Years	Lung Adenocarcinoma	Primary Site	Primary Site	Lung Adenocarcinoma	Non-Small Cell Lung Carcinoma			65	N0	N0		38.9	Dead	Positive	Tissue Specimen	Male		54	Stage IB	Stage I	Alive at 1 Year	Alive at 1 Year	Alive at 3 Years	Alive at 3 Years	Dead at 5 Years	Dead at 5 Years	T2		-1.95231	1.11559
106	AD18			Lung Adenocarcinoma	Primary Site	Primary Site	Lung Adenocarcinoma	Non-Small Cell Lung Carcinoma										Tissue Specimen														-4.54411	0.43225
107	AD15			Lung Adenocarcinoma	Primary Site	Primary Site	Lung Adenocarcinoma	Non-Small Cell Lung Carcinoma										Tissue Specimen														-2.94673	2.48088
108	AD252	60 - 69 Years	66 Years	Lung Adenocarcinoma	Primary Site	Primary Site	Lung Adenocarcinoma	Non-Small Cell Lung Carcinoma			60	N0	N0		16.5	Dead	Positive	Tissue Specimen	Female		50	Stage IA	Stage I	Alive at 1 Year	Alive at 1 Year	Dead at 3 Years	Dead at 3 Years	Dead at 5 Years	Dead at 5 Years	T1		-3.82375	-0.19498
109	AD2			Lung Adenocarcinoma	Primary Site	Primary Site	Lung Adenocarcinoma	Non-Small Cell Lung Carcinoma										Tissue Specimen														-3.33628	0.94541
110	AD3			Lung Adenocarcinoma	Primary Site	Primary Site	Lung Adenocarcinoma	Non-Small Cell Lung Carcinoma										Tissue Specimen														-0.2063	1.64673
111	AD185	60 - 69 Years	69 Years	Lung Adenocarcinoma	Primary Site	Primary Site	Lung Adenocarcinoma	Non-Small Cell Lung Carcinoma			30	N0	N0		21	Dead	NA	Tissue Specimen	Male		40	Stage IIB	Stage II	Alive at 1 Year	Alive at 1 Year	Dead at 3 Years	Dead at 3 Years	Dead at 5 Years	Dead at 5 Years	T3		-1.79572	1.57099
112	AD115	70 - 79 Years	70 Years	Lung Adenocarcinoma	Primary Site	Primary Site	Lung Adenocarcinoma	Non-Small Cell Lung Carcinoma	M0	M0	40	N1	N1+		21.9	Dead	Positive	Tissue Specimen	Female		75	Stage IIB	Stage II	Alive at 1 Year	Alive at 1 Year	Dead at 3 Years	Dead at 3 Years	Dead at 5 Years	Dead at 5 Years	T2		-2.0509	1.50061
113	AD249	60 - 69 Years	67 Years	Lung Adenocarcinoma	Primary Site	Primary Site	Lung Adenocarcinoma	Non-Small Cell Lung Carcinoma			60				31	Dead	Negative	Tissue Specimen	Male		45	Stage IA	Stage I	Alive Without Disease at 1 Year	Alive at 1 Year	Dead at 3 Years	Dead at 3 Years	Dead at 5 Years	Dead at 5 Years	T1		-4.35544	0.994
114	AD334	60 - 69 Years	68 Years	Lung Adenocarcinoma	Primary Site	Primary Site	Lung Adenocarcinoma	Non-Small Cell Lung Carcinoma	M1	M1+	80	N2	N1+		0.1	Dead	Positive	Tissue Specimen	Male		75	Stage IV	Stage IV	Dead at 1 Year	Dead at 1 Year	Dead at 3 Years	Dead at 3 Years	Dead at 5 Years	Dead at 5 Years	T2		-4.78018	-2.25787
115	AD159	70 - 79 Years	71 Years	Lung Adenocarcinoma	Primary Site	Primary Site	Lung Adenocarcinoma	Non-Small Cell Lung Carcinoma			60	N1	N1+		19.7	Dead	NA	Tissue Specimen	Male		80	Stage IIB	Stage II	Alive at 1 Year	Alive at 1 Year	Dead at 3 Years	Dead at 3 Years	Dead at 5 Years	Dead at 5 Years	T2		-4.65063	0.2468
116	AD169	40 - 49 Years	47 Years	Lung Adenocarcinoma	Primary Site	Primary Site	Lung Adenocarcinoma	Non-Small Cell Lung Carcinoma			80	N0	N0		20	Dead	Positive	Tissue Specimen	Female		21.6	Stage IB	Stage I	Alive at 1 Year	Alive at 1 Year	Dead at 3 Years	Dead at 3 Years	Dead at 5 Years	Dead at 5 Years	T2		-4.35738	0.20212
117	AD250	60 - 69 Years	61 Years	Lung Adenocarcinoma	Primary Site	Primary Site	Lung Adenocarcinoma	Non-Small Cell Lung Carcinoma			80				91	Alive	Positive	Tissue Specimen	Female		10	Stage IA	Stage I	Alive at 1 Year	Alive at 1 Year	Alive at 3 Years	Alive at 3 Years	Alive at 5 Years	Alive at 5 Years	T1		-4.1416	1.55968
118	AD208	60 - 69 Years	61 Years	Lung Adenocarcinoma	Primary Site	Primary Site	Lung Adenocarcinoma	Non-Small Cell Lung Carcinoma			80				15	Dead	Positive	Tissue Specimen	Female		35			Alive at 1 Year	Alive at 1 Year	Dead at 3 Years	Dead at 3 Years	Dead at 5 Years	Dead at 5 Years	T1		-0.92791	0.04814
119	AD201	40 - 49 Years	46 Years	Lung Adenocarcinoma	Primary Site	Primary Site	Lung Adenocarcinoma	Non-Small Cell Lung Carcinoma			50	N2	N1+		12.3	Dead	Positive	Tissue Specimen	Male		90	Stage IIIA	Stage III	Alive at 1 Year	Alive at 1 Year	Dead at 3 Years	Dead at 3 Years	Dead at 5 Years	Dead at 5 Years	T1		-3.04963	2.09115
120	AD362	50 - 59 Years	56 Years	Lung Adenocarcinoma	Primary Site	Primary Site	Lung Adenocarcinoma	Non-Small Cell Lung Carcinoma			100	N0	N0		71.5	Dead	NA	Tissue Specimen	Male		40	Stage IB	Stage I	Alive at 1 Year	Alive at 1 Year	Alive at 3 Years	Alive at 3 Years	Alive at 5 Years	Alive at 5 Years	T2		-4.08831	1.73263
121	AD183	70 - 79 Years	75 Years	Lung Adenocarcinoma	Primary Site	Primary Site	Lung Adenocarcinoma	Non-Small Cell Lung Carcinoma			70	N0	N0		42.2	Alive	Positive	Tissue Specimen	Female		22.5	Stage IA	Stage I	Alive at 1 Year	Alive at 1 Year	Alive at 3 Years	Alive at 3 Years			T1		-2.73552	1.9864
122	AD331	50 - 59 Years	59 Years	Lung Adenocarcinoma	Primary Site	Primary Site	Lung Adenocarcinoma	Non-Small Cell Lung Carcinoma	M0	M0	65	N0	N0		52.9	Alive	Negative	Tissue Specimen	Male		45	Stage IA	Stage I	Alive Without Disease at 1 Year	Alive at 1 Year	Alive Without Disease at 3 Years	Alive at 3 Years			T1		-1.60881	3.59361
123	AD327	50 - 59 Years	50 Years	Lung Adenocarcinoma	Primary Site	Primary Site	Lung Adenocarcinoma	Non-Small Cell Lung Carcinoma			90	N0	N0		81.9	Alive	Negative	Tissue Specimen	Female		27	Stage IB	Stage I	Alive Without Disease at 1 Year	Alive at 1 Year	Alive Without Disease at 3 Years	Alive at 3 Years	Alive Without Disease at 5 Years	Alive at 5 Years	T2		-3.77689	1.55921
124	AD170	60 - 69 Years	61 Years	Lung Adenocarcinoma	Primary Site	Primary Site	Lung Adenocarcinoma	Non-Small Cell Lung Carcinoma	M0	M0	85	N0	N0		78.4	Alive	Negative	Tissue Specimen	Female		60	Stage IA	Stage I	Alive Without Disease at 1 Year	Alive at 1 Year	Alive Without Disease at 3 Years	Alive at 3 Years	Alive Without Disease at 5 Years	Alive at 5 Years	T1		-3.26278	1.98413
125	AD366	70 - 79 Years	71 Years	Lung Adenocarcinoma	Primary Site	Primary Site	Lung Adenocarcinoma	Non-Small Cell Lung Carcinoma			40	N2	N1+		9.4	Dead	Positive	Tissue Specimen	Male		23	Stage IIIA	Stage III	Dead at 1 Year	Dead at 1 Year	Dead at 3 Years	Dead at 3 Years	Dead at 5 Years	Dead at 5 Years	T2		-4.12763	1.86966
126	AD239	60 - 69 Years	60 Years	Lung Adenocarcinoma	Primary Site	Primary Site	Lung Adenocarcinoma	Non-Small Cell Lung Carcinoma	M0	M0	90	N0	N0		58.5	Alive	Negative	Tissue Specimen	Male		40	Stage IB	Stage I	Alive Without Disease at 1 Year	Alive at 1 Year	Alive Without Disease at 3 Years	Alive at 3 Years			T2		-4.08576	0.97082
127	AD318	50 - 59 Years	54 Years	Lung Adenocarcinoma	Primary Site	Primary Site	Lung Adenocarcinoma	Non-Small Cell Lung Carcinoma	M0	M0	40	N0	N0		83	Alive	Negative	Tissue Specimen	Male		100	Stage IB	Stage I	Alive Without Disease at 1 Year	Alive at 1 Year	Alive Without Disease at 3 Years	Alive at 3 Years	Alive Without Disease at 5 Years	Alive at 5 Years	T2		-0.47642	0.23361
128	AD224	60 - 69 Years	65 Years	Lung Adenocarcinoma	Primary Site	Primary Site	Lung Adenocarcinoma	Non-Small Cell Lung Carcinoma			80	N0	N0		54.5	Alive	Negative	Tissue Specimen	Male		17	Stage IA	Stage I	Alive Without Disease at 1 Year	Alive at 1 Year	Alive Without Disease at 3 Years	Alive at 3 Years			T1		-0.8324	-1.19634
129	AD258	60 - 69 Years	67 Years	Lung Adenocarcinoma	Primary Site	Primary Site	Lung Adenocarcinoma	Non-Small Cell Lung Carcinoma			50				12.3	Dead	Positive	Tissue Specimen	Male		54	Stage IB	Stage I	Alive at 1 Year	Alive at 1 Year	Dead at 3 Years	Dead at 3 Years	Dead at 5 Years	Dead at 5 Years	T2		-3.88007	1.13261
130	AD276	60 - 69 Years	68 Years	Lung Adenocarcinoma	Primary Site	Primary Site	Lung Adenocarcinoma	Non-Small Cell Lung Carcinoma			70	N2	N1+		4.5	Dead	Positive	Tissue Specimen	Male		140	Stage IIIA	Stage III	Dead at 1 Year	Dead at 1 Year	Dead at 3 Years	Dead at 3 Years	Dead at 5 Years	Dead at 5 Years	T2		-4.55044	1.40527
131	AD305	60 - 69 Years	68 Years	Lung Adenocarcinoma	Primary Site	Primary Site	Lung Adenocarcinoma	Non-Small Cell Lung Carcinoma			30	N1	N1+		88.8	Alive	Negative	Tissue Specimen	Female		30	Stage IIA	Stage II	Alive Without Disease at 1 Year	Alive at 1 Year	Alive Without Disease at 3 Years	Alive at 3 Years	Alive Without Disease at 5 Years	Alive at 5 Years	T1		-3.5472	1.80188
132	AD1			Lung Adenocarcinoma	Primary Site	Primary Site	Lung Adenocarcinoma	Non-Small Cell Lung Carcinoma										Tissue Specimen														-4.21723	0.65412
133	AD363	60 - 69 Years	66 Years	Lung Adenocarcinoma	Primary Site	Primary Site	Lung Adenocarcinoma	Non-Small Cell Lung Carcinoma			30	N0	N0		10.5	Dead	Positive	Tissue Specimen	Male		60	Stage IB	Stage I	Dead at 1 Year	Dead at 1 Year	Dead at 3 Years	Dead at 3 Years	Dead at 5 Years	Dead at 5 Years	T2		0	5.35403
134	AD19			Lung Adenocarcinoma	Primary Site	Primary Site	Lung Adenocarcinoma	Non-Small Cell Lung Carcinoma										Tissue Specimen														-4.36107	1.29429
135	AD356	70 - 79 Years	72 Years	Lung Adenocarcinoma	Primary Site	Primary Site	Lung Adenocarcinoma	Non-Small Cell Lung Carcinoma			60	N0	N0		49.2	Alive	Negative	Tissue Specimen	Male		50	Stage IB	Stage I	Alive Without Disease at 1 Year	Alive at 1 Year	Alive Without Disease at 3 Years	Alive at 3 Years			T2		-1.61824	3.32802
136	AD261	60 - 69 Years	66 Years	Lung Adenocarcinoma	Primary Site	Primary Site	Lung Adenocarcinoma	Non-Small Cell Lung Carcinoma			70	N0	N0		57.6	Alive	Negative	Tissue Specimen	Female		75	Stage IA	Stage I	Alive Without Disease at 1 Year	Alive at 1 Year	Alive Without Disease at 3 Years	Alive at 3 Years			T1		-3.0321	2.99647
137	AD16			Lung Adenocarcinoma	Primary Site	Primary Site	Lung Adenocarcinoma	Non-Small Cell Lung Carcinoma										Tissue Specimen														-1.41143	3.81084
138	AD255	70 - 79 Years	79 Years	Lung Adenocarcinoma	Primary Site	Primary Site	Lung Adenocarcinoma	Non-Small Cell Lung Carcinoma			40	N0	N0		44.8	Alive	Negative	Tissue Specimen	Male		50	Stage IB	Stage I	Alive Without Disease at 1 Year	Alive at 1 Year	Alive Without Disease at 3 Years	Alive at 3 Years			T2		-2.20216	3.29886
139	AD247	40 - 49 Years	49 Years	Lung Adenocarcinoma	Primary Site	Primary Site	Lung Adenocarcinoma	Non-Small Cell Lung Carcinoma			70	N0	N0		71.1	Alive	Negative	Tissue Specimen	Male		32	Stage IA	Stage I	Alive Without Disease at 1 Year	Alive at 1 Year	Alive Without Disease at 3 Years	Alive at 3 Years	Alive Without Disease at 5 Years	Alive at 5 Years	T1		-2.88362	2.52339
140	AD260	60 - 69 Years	61 Years	Lung Adenocarcinoma	Primary Site	Primary Site	Lung Adenocarcinoma	Non-Small Cell Lung Carcinoma			70				21	Dead	NA	Tissue Specimen	Male		50	Stage IB	Stage I	Alive at 1 Year	Alive at 1 Year	Dead at 3 Years	Dead at 3 Years	Dead at 5 Years	Dead at 5 Years	T2		0	5.52748
141	AD4			Lung Adenocarcinoma	Primary Site	Primary Site	Lung Adenocarcinoma	Non-Small Cell Lung Carcinoma										Tissue Specimen														0	5.35085
142	AD361	50 - 59 Years	54 Years	Lung Adenocarcinoma	Primary Site	Primary Site	Lung Adenocarcinoma	Non-Small Cell Lung Carcinoma			70				6.4	Dead	Negative	Tissue Specimen	Female		0	Stage IB	Stage I	Dead at 1 Year	Dead at 1 Year	Dead at 3 Years	Dead at 3 Years	Dead at 5 Years	Dead at 5 Years	T2		-2.8339	2.67832
143	AD262	60 - 69 Years	63 Years	Lung Adenocarcinoma	Primary Site	Primary Site	Lung Adenocarcinoma	Non-Small Cell Lung Carcinoma			80	N1	N1+		16.6	Dead	Negative	Tissue Specimen	Female		10	Stage IIIB	Stage III	Alive Without Disease at 1 Year	Alive at 1 Year	Dead at 3 Years	Dead at 3 Years	Dead at 5 Years	Dead at 5 Years	T4		-1.99618	0.61613
144	AD210	50 - 59 Years	56 Years	Lung Adenocarcinoma	Primary Site	Primary Site	Lung Adenocarcinoma	Non-Small Cell Lung Carcinoma	M0	M0	30	N0	N0		59.3	Alive	Negative	Tissue Specimen	Male		60	Stage IA	Stage I	Alive Without Disease at 1 Year	Alive at 1 Year	Alive Without Disease at 3 Years	Alive at 3 Years			T1		-0.45415	-0.23005
145	AD253	50 - 59 Years	56 Years	Lung Adenocarcinoma	Primary Site	Primary Site	Lung Adenocarcinoma	Non-Small Cell Lung Carcinoma	M1	M1+	60	N1	N1+		59.2	Alive	Positive	Tissue Specimen	Male		40	Stage IV	Stage IV	Alive at 1 Year	Alive at 1 Year	Alive at 3 Years	Alive at 3 Years			T3		-4.28021	1.10038
146	AD177	50 - 59 Years	59 Years	Lung Adenocarcinoma	Primary Site	Primary Site	Lung Adenocarcinoma	Non-Small Cell Lung Carcinoma			50	N1	N1+		2.8	Dead	Negative	Tissue Specimen	Male		100	Stage IIIA	Stage III	Dead at 1 Year	Dead at 1 Year	Dead at 3 Years	Dead at 3 Years	Dead at 5 Years	Dead at 5 Years	T3		-0.88283	0.31495
147	AD315	60 - 69 Years	69 Years	Lung Adenocarcinoma	Primary Site	Primary Site	Lung Adenocarcinoma	Non-Small Cell Lung Carcinoma			30	N0	N0		56.7	Alive	Positive	Tissue Specimen	Female		60	Stage IIB	Stage II	Alive at 1 Year	Alive at 1 Year	Alive at 3 Years	Alive at 3 Years			T3		-0.54057	0.88065
148	AD294	60 - 69 Years	63 Years	Lung Adenocarcinoma	Primary Site	Primary Site	Lung Adenocarcinoma	Non-Small Cell Lung Carcinoma			90	N0	N0		40.5	Alive	Positive	Tissue Specimen	Female		80	Stage IA	Stage I	Alive at 1 Year	Alive at 1 Year	Alive at 3 Years	Alive at 3 Years			T1		-1.35229	0.04019
149	AD383	40 - 49 Years	44 Years	Lung Adenocarcinoma	Primary Site	Primary Site	Lung Adenocarcinoma	Non-Small Cell Lung Carcinoma			65	N2	N1+		32.6	Dead	Positive	Tissue Specimen	Female		0	Stage IIIA	Stage III	Alive at 1 Year	Alive at 1 Year	Dead at 3 Years	Dead at 3 Years	Dead at 5 Years	Dead at 5 Years	T2		-3.2025	-0.25438
150	AD111	70 - 79 Years	76 Years	Lung Adenocarcinoma	Primary Site	Primary Site	Lung Adenocarcinoma	Non-Small Cell Lung Carcinoma			80				72.4	Alive	Negative	Tissue Specimen	Female		40	Stage IA	Stage I	Alive Without Disease at 1 Year	Alive at 1 Year	Alive Without Disease at 3 Years	Alive at 3 Years	Alive Without Disease at 5 Years	Alive at 5 Years	T1		-1.57643	0.04951
151	AD127	60 - 69 Years	65 Years	Lung Adenocarcinoma	Primary Site	Primary Site	Lung Adenocarcinoma	Non-Small Cell Lung Carcinoma			80	N2	N1+		8.2	Dead	Positive	Tissue Specimen	Female		69	Stage IIIA	Stage III	Dead at 1 Year	Dead at 1 Year	Dead at 3 Years	Dead at 3 Years	Dead at 5 Years	Dead at 5 Years	T1		-1.73234	0.84695
152	AD346	60 - 69 Years	65 Years	Lung Adenocarcinoma	Primary Site	Primary Site	Lung Adenocarcinoma	Non-Small Cell Lung Carcinoma			90	N0	N0		17.3	Alive	Negative	Tissue Specimen	Female		50	Stage IA	Stage I	Alive Without Disease at 1 Year	Alive at 1 Year					T1		-1.31837	0.59142
153	AD269	70 - 79 Years	71 Years	Lung Adenocarcinoma	Primary Site	Primary Site	Lung Adenocarcinoma	Non-Small Cell Lung Carcinoma			30	N0	N0		48.3	Dead	NA	Tissue Specimen	Female		30	Stage IA	Stage I	Alive at 1 Year	Alive at 1 Year	Alive at 3 Years	Alive at 3 Years	Dead at 5 Years	Dead at 5 Years	T1		-1.00718	0.48226
154	AD225	80 - 89 Years	88 Years	Lung Adenocarcinoma	Primary Site	Primary Site	Lung Adenocarcinoma	Non-Small Cell Lung Carcinoma			80				2.6	Dead	Negative	Tissue Specimen	Male		72	Stage IB	Stage I	Dead at 1 Year	Dead at 1 Year	Dead at 3 Years	Dead at 3 Years	Dead at 5 Years	Dead at 5 Years	T2		-4.29866	0.32544
155	AD267	60 - 69 Years	61 Years	Lung Adenocarcinoma	Primary Site	Primary Site	Lung Adenocarcinoma	Non-Small Cell Lung Carcinoma	M0	M0	95	N0	N0		56	Alive	Negative	Tissue Specimen	Male		120	Stage IB	Stage I	Alive Without Disease at 1 Year	Alive at 1 Year	Alive Without Disease at 3 Years	Alive at 3 Years			T2		-4.44361	0.87181
156	AD118	60 - 69 Years	69 Years	Lung Adenocarcinoma	Primary Site	Primary Site	Lung Adenocarcinoma	Non-Small Cell Lung Carcinoma			60	N0	N0		49.6	Dead	Positive	Tissue Specimen	Male		25	Stage IA	Stage I	Alive at 1 Year	Alive at 1 Year	Alive at 3 Years	Alive at 3 Years	Dead at 5 Years	Dead at 5 Years	T1		-4.23059	0.43389
157	AD283	70 - 79 Years	78 Years	Lung Adenocarcinoma	Primary Site	Primary Site	Lung Adenocarcinoma	Non-Small Cell Lung Carcinoma			60	N0	N0		47.2	Dead	Positive	Tissue Specimen	Male		20	Stage IA	Stage I	Alive at 1 Year	Alive at 1 Year	Alive at 3 Years	Alive at 3 Years	Dead at 5 Years	Dead at 5 Years	T1		-2.91959	-0.30904
158	AD114	70 - 79 Years	73 Years	Lung Adenocarcinoma	Primary Site	Primary Site	Lung Adenocarcinoma	Non-Small Cell Lung Carcinoma			35	N0	N0		66.2	Alive	Negative	Tissue Specimen	Male		40	Stage IA	Stage I	Alive Without Disease at 1 Year	Alive at 1 Year	Alive Without Disease at 3 Years	Alive at 3 Years	Alive Without Disease at 5 Years	Alive at 5 Years	T1		-3.53496	0.97526
159	AD295	60 - 69 Years	64 Years	Lung Adenocarcinoma	Primary Site	Primary Site	Lung Adenocarcinoma	Non-Small Cell Lung Carcinoma			30	N0	N0		45.5	Alive	Positive	Tissue Specimen	Female		90	Stage IA	Stage I	Alive at 1 Year	Alive at 1 Year	Alive at 3 Years	Alive at 3 Years			T1		-2.71149	3.07667
160	AD275	80 - 89 Years	82 Years	Lung Adenocarcinoma	Primary Site	Primary Site	Lung Adenocarcinoma	Non-Small Cell Lung Carcinoma			60	N1	N1+		13.5	Dead	Positive	Tissue Specimen	Female		0	Stage IIB	Stage II	Alive at 1 Year	Alive at 1 Year	Dead at 3 Years	Dead at 3 Years	Dead at 5 Years	Dead at 5 Years	T2		-3.52231	2.27833
161	AD287	30 - 39 Years	36 Years	Lung Adenocarcinoma	Primary Site	Primary Site	Lung Adenocarcinoma	Non-Small Cell Lung Carcinoma			70				7.4	Dead	NA	Tissue Specimen	Female		10	Stage IIIB	Stage III	Dead at 1 Year	Dead at 1 Year	Dead at 3 Years	Dead at 3 Years	Dead at 5 Years	Dead at 5 Years	T4		-4.09592	2.46418
162	AD337	50 - 59 Years	59 Years	Lung Adenocarcinoma	Primary Site	Primary Site	Lung Adenocarcinoma	Non-Small Cell Lung Carcinoma	M1	M1+	80	N0	N0		29.3	Alive	Negative	Tissue Specimen	Female		80	Stage IV	Stage IV	Alive Without Disease at 1 Year	Alive at 1 Year					T2		-3.47214	0.22091
163	AD212	50 - 59 Years	55 Years	Lung Adenocarcinoma	Primary Site	Primary Site	Lung Adenocarcinoma	Non-Small Cell Lung Carcinoma	M0	M0	80	N0	N0		59	Alive	Negative	Tissue Specimen	Female		54	Stage IB	Stage I	Alive Without Disease at 1 Year	Alive at 1 Year	Alive Without Disease at 3 Years	Alive at 3 Years			T2		-3.93263	2.08618
164	AD164	60 - 69 Years	68 Years	Lung Adenocarcinoma	Primary Site	Primary Site	Lung Adenocarcinoma	Non-Small Cell Lung Carcinoma			90	N0	N0		15	Dead	Positive	Tissue Specimen	Male		80	Stage IIB	Stage II	Alive at 1 Year	Alive at 1 Year	Dead at 3 Years	Dead at 3 Years	Dead at 5 Years	Dead at 5 Years	T3		-3.05181	2.32774
165	AD123	60 - 69 Years	60 Years	Lung Adenocarcinoma	Primary Site	Primary Site	Lung Adenocarcinoma	Non-Small Cell Lung Carcinoma			60	N0	N0		74	Alive	Negative	Tissue Specimen	Male		126	Stage IIB	Stage II	Alive Without Disease at 1 Year	Alive at 1 Year	Alive Without Disease at 3 Years	Alive at 3 Years	Alive Without Disease at 5 Years	Alive at 5 Years	T3		-4.36422	1.42329
166	AD375	40 - 49 Years	47 Years	Lung Adenocarcinoma	Primary Site	Primary Site	Lung Adenocarcinoma	Non-Small Cell Lung Carcinoma			70	N0	N0		23.4	Dead	NA	Tissue Specimen	Female		13	Stage IB	Stage I	Alive at 1 Year	Alive at 1 Year	Dead at 3 Years	Dead at 3 Years	Dead at 5 Years	Dead at 5 Years	T2		-4.27947	1.17832
167	AD259	50 - 59 Years	58 Years	Lung Adenocarcinoma	Primary Site	Primary Site	Lung Adenocarcinoma	Non-Small Cell Lung Carcinoma			40	N0	N0		20.5	Dead	NA	Tissue Specimen	Male		45	Stage IIB	Stage II	Alive at 1 Year	Alive at 1 Year	Dead at 3 Years	Dead at 3 Years	Dead at 5 Years	Dead at 5 Years	T3		-3.9542	1.31259
168	AD122	70 - 79 Years	73 Years	Lung Adenocarcinoma	Primary Site	Primary Site	Lung Adenocarcinoma	Non-Small Cell Lung Carcinoma			65	N1	N1+		33.9	Dead	Positive	Tissue Specimen	Female		0	Stage IIB	Stage II	Alive at 1 Year	Alive at 1 Year	Dead at 3 Years	Dead at 3 Years	Dead at 5 Years	Dead at 5 Years	T2		-4.84699	0
169	AD370	60 - 69 Years	61 Years	Lung Adenocarcinoma	Primary Site	Primary Site	Lung Adenocarcinoma	Non-Small Cell Lung Carcinoma			30	N1	N1+		26	Dead	Positive	Tissue Specimen	Female		45	Stage IIB	Stage II	Alive at 1 Year	Alive at 1 Year	Dead at 3 Years	Dead at 3 Years	Dead at 5 Years	Dead at 5 Years	T2		-3.88753	2.17079
170	AD266	60 - 69 Years	65 Years	Lung Adenocarcinoma	Primary Site	Primary Site	Lung Adenocarcinoma	Non-Small Cell Lung Carcinoma			60	N0	N0		41.9	Dead	Positive	Tissue Specimen	Female		0	Stage IA	Stage I	Alive at 1 Year	Alive at 1 Year	Alive at 3 Years	Alive at 3 Years	Dead at 5 Years	Dead at 5 Years	T1		-2.25311	0.31647
171	AD323	50 - 59 Years	56 Years	Lung Adenocarcinoma	Primary Site	Primary Site	Lung Adenocarcinoma	Non-Small Cell Lung Carcinoma			80	N1	N1+		6.8	Dead	NA	Tissue Specimen	Female		39	Stage IIB	Stage II	Dead at 1 Year	Dead at 1 Year	Dead at 3 Years	Dead at 3 Years	Dead at 5 Years	Dead at 5 Years	T2		-4.05658	1.0039
172	AD119	50 - 59 Years	59 Years	Lung Adenocarcinoma	Primary Site	Primary Site	Lung Adenocarcinoma	Non-Small Cell Lung Carcinoma			50	N0	N0		76.6	Alive	Negative	Tissue Specimen	Female		10	Stage IB	Stage I	Alive Without Disease at 1 Year	Alive at 1 Year	Alive Without Disease at 3 Years	Alive at 3 Years	Alive Without Disease at 5 Years	Alive at 5 Years	T2		-4.01703	1.1565
173	AD234	60 - 69 Years	62 Years	Lung Adenocarcinoma	Primary Site	Primary Site	Lung Adenocarcinoma	Non-Small Cell Lung Carcinoma	M0	M0	80	N0	N0		34.1	Alive	Negative	Tissue Specimen	Female		NA	Stage IIB	Stage II	Alive Without Disease at 1 Year	Alive at 1 Year					T3		-4.87627	-0.57395
174	AD311	60 - 69 Years	63 Years	Lung Adenocarcinoma	Primary Site	Primary Site	Lung Adenocarcinoma	Non-Small Cell Lung Carcinoma			50-80	N0	N0		50.5	Alive	Negative	Tissue Specimen	Female		13	Stage IB	Stage I	Alive Without Disease at 1 Year	Alive at 1 Year	Alive Without Disease at 3 Years	Alive at 3 Years			T2		-1.51452	0.82344
175	AD136	60 - 69 Years	66 Years	Lung Adenocarcinoma	Primary Site	Primary Site	Lung Adenocarcinoma	Non-Small Cell Lung Carcinoma			75	N0	N0		31.4	Alive	Negative	Tissue Specimen	Female		100	Stage IB	Stage I	Alive Without Disease at 1 Year	Alive at 1 Year					T2		-4.56398	0.27903
176	AD31			Lung Adenocarcinoma	Primary Site	Primary Site	Lung Adenocarcinoma	Non-Small Cell Lung Carcinoma										Tissue Specimen														-3.68818	2.2409
177	AD336	70 - 79 Years	71 Years	Lung Adenocarcinoma	Primary Site	Primary Site	Lung Adenocarcinoma	Non-Small Cell Lung Carcinoma			70	N0	N0		21.1	Dead	Negative	Tissue Specimen	Male		0	Stage IB	Stage I	Alive Without Disease at 1 Year	Alive at 1 Year	Dead at 3 Years	Dead at 3 Years	Dead at 5 Years	Dead at 5 Years	T2		-4.28392	1.33108
178	AD230	50 - 59 Years	56 Years	Lung Adenocarcinoma	Primary Site	Primary Site	Lung Adenocarcinoma	Non-Small Cell Lung Carcinoma			80	N0	N0		56.7	Alive	Negative	Tissue Specimen	Male		60	Stage IA	Stage I	Alive Without Disease at 1 Year	Alive at 1 Year	Alive Without Disease at 3 Years	Alive at 3 Years			T1		-3.01995	0.50837
179	AD131	60 - 69 Years	60 Years	Lung Adenocarcinoma	Primary Site	Primary Site	Lung Adenocarcinoma	Non-Small Cell Lung Carcinoma			80	N0	N0		76	Alive	Negative	Tissue Specimen	Female		100	Stage IA	Stage I	Alive Without Disease at 1 Year	Alive at 1 Year	Alive Without Disease at 3 Years	Alive at 3 Years	Alive Without Disease at 5 Years	Alive at 5 Years	T1		-2.02382	2.15119
180	AD301	50 - 59 Years	59 Years	Lung Adenocarcinoma	Primary Site	Primary Site	Lung Adenocarcinoma	Non-Small Cell Lung Carcinoma	M0	M0	40	N0	N0		7.8	Dead	Positive	Tissue Specimen	Female		40	Stage IB	Stage I	Dead at 1 Year	Dead at 1 Year	Dead at 3 Years	Dead at 3 Years	Dead at 5 Years	Dead at 5 Years	T2		-2.33031	0.94683
181	AD382	50 - 59 Years	51 Years	Lung Adenocarcinoma	Primary Site	Primary Site	Lung Adenocarcinoma	Non-Small Cell Lung Carcinoma			80	N2	N1+		30.1	Dead	Positive	Tissue Specimen	Female		31	Stage IIIA	Stage III	Alive at 1 Year	Alive at 1 Year	Dead at 3 Years	Dead at 3 Years	Dead at 5 Years	Dead at 5 Years	T2		-2.08593	0.0677
182	AD296	60 - 69 Years	63 Years	Lung Adenocarcinoma	Primary Site	Primary Site	Lung Adenocarcinoma	Non-Small Cell Lung Carcinoma			90	N1	N1+		9.3	Dead	Positive	Tissue Specimen	Male		88	Stage IIA	Stage II	Dead at 1 Year	Dead at 1 Year	Dead at 3 Years	Dead at 3 Years	Dead at 5 Years	Dead at 5 Years	T1		-1.73866	0.48662
183	AD379	60 - 69 Years	65 Years	Lung Adenocarcinoma	Primary Site	Primary Site	Lung Adenocarcinoma	Non-Small Cell Lung Carcinoma			80	N1	N1+		35.4	Alive	Positive	Tissue Specimen	Male		80	Stage IIB	Stage II	Alive at 1 Year	Alive at 1 Year					T2		-2.7693	0.77648
184	AD277	70 - 79 Years	72 Years	Lung Adenocarcinoma	Primary Site	Primary Site	Lung Adenocarcinoma	Non-Small Cell Lung Carcinoma			90				8.2	Dead	Positive	Tissue Specimen	Female		27	Stage IA	Stage I	Dead at 1 Year	Dead at 1 Year	Dead at 3 Years	Dead at 3 Years	Dead at 5 Years	Dead at 5 Years	T1		-1.02059	0.73373
185	AD374	50 - 59 Years	51 Years	Lung Adenocarcinoma	Primary Site	Primary Site	Lung Adenocarcinoma	Non-Small Cell Lung Carcinoma			80	N0	N0		8.8	Dead	Positive	Tissue Specimen	Male		100	Stage IB	Stage I	Dead at 1 Year	Dead at 1 Year	Dead at 3 Years	Dead at 3 Years	Dead at 5 Years	Dead at 5 Years	T2		-3.06005	2.06965
186	AD335	40 - 49 Years	40 Years	Lung Adenocarcinoma	Primary Site	Primary Site	Lung Adenocarcinoma	Non-Small Cell Lung Carcinoma			70	N0	N0		46.9	Alive	Negative	Tissue Specimen	Female		20	Stage IIB	Stage II	Alive Without Disease at 1 Year	Alive at 1 Year	Alive Without Disease at 3 Years	Alive at 3 Years			T3		-2.94953	-2.94953
187	AD341	50 - 59 Years	52 Years	Lung Adenocarcinoma	Primary Site	Primary Site	Lung Adenocarcinoma	Non-Small Cell Lung Carcinoma			50	N1	N1+		56.1	Dead	NA	Tissue Specimen	Female		45	Stage IIB	Stage II	Alive at 1 Year	Alive at 1 Year	Alive at 3 Years	Alive at 3 Years	Dead at 5 Years	Dead at 5 Years	T2		-4.62469	0.55303
188	AD299	70 - 79 Years	78 Years	Lung Adenocarcinoma	Primary Site	Primary Site	Lung Adenocarcinoma	Non-Small Cell Lung Carcinoma	M0	M0	60	N0	N0		37.9	Dead	Positive	Tissue Specimen	Female		50	Stage IA	Stage I	Alive at 1 Year	Alive at 1 Year	Alive at 3 Years	Alive at 3 Years	Dead at 5 Years	Dead at 5 Years	T1		-3.75221	1.72951
189	AD187	60 - 69 Years	69 Years	Lung Adenocarcinoma	Primary Site	Primary Site	Lung Adenocarcinoma	Non-Small Cell Lung Carcinoma			80	N0	N0		86.3	Dead	Positive	Tissue Specimen	Male		120	Stage IA	Stage I	Alive at 1 Year	Alive at 1 Year	Alive at 3 Years	Alive at 3 Years	Alive at 5 Years	Alive at 5 Years	T1		-3.99005	-3.31198
190	AD360			Lung Adenocarcinoma	Primary Site	Primary Site	Lung Adenocarcinoma	Non-Small Cell Lung Carcinoma			40-70						NA	Tissue Specimen			NA											-1.84227	0.7103
191	AD236	50 - 59 Years	53 Years	Lung Adenocarcinoma	Primary Site	Primary Site	Lung Adenocarcinoma	Non-Small Cell Lung Carcinoma			70	N0	N0		14.2	Dead	Positive	Tissue Specimen	Female		40	Stage IB	Stage I	Alive at 1 Year	Alive at 1 Year	Dead at 3 Years	Dead at 3 Years	Dead at 5 Years	Dead at 5 Years	T2		-4.1416	-4.1416
192	AD367	50 - 59 Years	55 Years	Lung Adenocarcinoma	Primary Site	Primary Site	Lung Adenocarcinoma	Non-Small Cell Lung Carcinoma			80	N0	N0		76.1	Alive	Positive	Tissue Specimen	Female		25	Stage IB	Stage I	Alive at 1 Year	Alive at 1 Year	Alive at 3 Years	Alive at 3 Years	Alive at 5 Years	Alive at 5 Years	T2		-0.14431	0.46633
193	AD351	40 - 49 Years	43 Years	Lung Adenocarcinoma	Primary Site	Primary Site	Lung Adenocarcinoma	Non-Small Cell Lung Carcinoma			80	N1	N1+		24.3	Dead	Positive	Tissue Specimen	Female		0	Stage IIA	Stage II	Alive at 1 Year	Alive at 1 Year	Dead at 3 Years	Dead at 3 Years	Dead at 5 Years	Dead at 5 Years	T2		-0.06176	0.18408
194	AD7			Lung Adenocarcinoma	Primary Site	Primary Site	Lung Adenocarcinoma	Non-Small Cell Lung Carcinoma										Tissue Specimen														-1.40054	1.93432
195	AD5			Lung Adenocarcinoma	Primary Site	Primary Site	Lung Adenocarcinoma	Non-Small Cell Lung Carcinoma										Tissue Specimen														-1.32425	-0.28182
196	AD320	60 - 69 Years	67 Years	Lung Adenocarcinoma	Primary Site	Primary Site	Lung Adenocarcinoma	Non-Small Cell Lung Carcinoma			30	N0	N0		85.9	Alive	Negative	Tissue Specimen	Female		40	Stage IA	Stage I	Alive Without Disease at 1 Year	Alive at 1 Year	Alive Without Disease at 3 Years	Alive at 3 Years	Alive Without Disease at 5 Years	Alive at 5 Years	T1		-2.47105	-0.29503
197	AD202	70 - 79 Years	76 Years		Distant Metastasis - Colon	Metastasis	Lung Adenocarcinoma				30				59	Alive	Negative	Tissue Specimen	Male	Colon	0			Alive Without Disease at 1 Year		Alive Without Disease at 3 Years						-0.28577	-0.83323
198	AD221	50 - 59 Years	58 Years		Distant Metastasis - Colon	Metastasis	Lung Adenocarcinoma				50				15.3	Alive	Positive	Tissue Specimen	Male	Colon	0			Alive at 1 Year								-1.20897	-0.76383
199	AD285	60 - 69 Years	62 Years		Distant Metastasis - Colon	Metastasis	Lung Adenocarcinoma				80				29.4	Dead	NA	Tissue Specimen	Female	Colon	40			Alive at 1 Year		Dead at 3 Years		Dead at 5 Years				-0.59963	-0.75701
200	AD340	60 - 69 Years	61 Years		Distant Metastasis - Colon	Metastasis	Lung Adenocarcinoma				80				18.7	Dead	NA	Tissue Specimen	Male	Colon	NA			Alive at 1 Year		Dead at 3 Years		Dead at 5 Years				-0.74063	0.34193
201	AD384	60 - 69 Years	62 Years		Distant Metastasis - Colon	Metastasis	Lung Adenocarcinoma				80				15.2	Dead	NA	Tissue Specimen	Female	Colon	4			Alive at 1 Year		Dead at 3 Years		Dead at 5 Years				-1.12504	0.1649
202	AD314	50 - 59 Years	57 Years		Distant Metastasis - Colon	Metastasis	Lung Adenocarcinoma				30				29.6	Dead	Positive	Tissue Specimen	Male	Colon	0			Alive at 1 Year		Dead at 3 Years		Dead at 5 Years				-0.87657	-2.14491
203	AD241	50 - 59 Years	57 Years		Distant Metastasis - Colon	Metastasis	Lung Adenocarcinoma				40				26.7	Dead	Positive	Tissue Specimen	Male	Colon	2			Alive at 1 Year		Dead at 3 Years		Dead at 5 Years				-3.74631	1.2167
